# Supplementary material for: Microarray and Degradome Sequencing Reveal MicroRNA Differential Expression Profiles and Their Targets in Pinellia pedatisecta
Source: PLoS One. 2013 Sep 25;8(9):e75978. doi: 10.1371/journal.pone.0075978 (PMC3783389; doi:10.1371/journal.pone.0075978)
Supplement: Table S1 — Prediction results of the target of differentially expressed miRNA (XLS) [file pone.0075978.s001.xls]

## Sheet: Targetfinder
Index	Query	Target gene	Score	Range	Strand	Annotation
1	ppt-miR894	LOC_Os07g07070.1	4	263-282	1	anthranilate phosphoribosyltransferase, putative, expressed
2	ppt-miR894	LOC_Os04g59520.1	4	1726-1745	1	anthranilate phosphoribosyltransferase, putative, expressed
3	aly-miR165a	LOC_Os02g49670.1	1	2816-2835	1	zinc knuckle family protein, expressed
4	aly-miR165a	LOC_Os04g23200.1	3	1498-1517	1	expressed protein
5	aly-miR165a	LOC_Os03g10290.1	4	1042-1061	1	expressed protein
6	aly-miR165a	LOC_Os04g46570.2	4	195-214	1	growth regulator related protein, putative, expressed
7	aly-miR165a	LOC_Os04g58020.1	4	45-64	1	MYB_Al protein, putative, expressed
8	aly-miR165a	LOC_Os04g46570.2	4	195-214	1	growth regulator related protein, putative, expressed
9	aly-miR165a	LOC_Os07g33120.1	4	2151-2170	1	expressed protein
10	ptc-miR159f	LOC_Os06g40330.1	1	1418-1438	1	MYB family transcription factor, putative, expressed
11	ptc-miR159f	LOC_Os01g59660.1	2	1260-1280	1	MYB family transcription factor, putative, expressed
12	ptc-miR159f	LOC_Os01g59660.4	2	1180-1200	1	MYB family transcription factor, putative, expressed
13	ptc-miR159f	LOC_Os01g59660.3	2	1258-1278	1	MYB family transcription factor, putative, expressed
14	ptc-miR159f	LOC_Os01g59660.2	2	1348-1368	1	MYB family transcription factor, putative, expressed
15	ptc-miR159f	LOC_Os03g21380.1	3	1516-1536	1	OsCML27 - Calmodulin-related calcium sensor protein, expressed
16	ptc-miR159f	LOC_Os01g12700.1	4	803-823	1	MYB family transcription factor, putative
17	ptc-miR159f	LOC_Os05g41166.1	4	1068-1088	1	MYB family transcription factor, putative, expressed
18	ptc-miR159f	LOC_Os01g04920.1	4	17-36	1	glycosyl transferase, group 1 domain containing protein, expressed
19	ptc-miR159f	LOC_Os01g04920.1	4	17-36	1	glycosyl transferase, group 1 domain containing protein, expressed
20	ptc-miR159f	LOC_Os01g04920.1	4	17-36	1	glycosyl transferase, group 1 domain containing protein, expressed
21	pta-miR159b	LOC_Os01g46984.1	3	283-302	1	expressed protein
22	pta-miR159b	LOC_Os01g12700.1	4	803-822	1	MYB family transcription factor, putative
23	pta-miR159b	LOC_Os05g41166.1	4	1068-1087	1	MYB family transcription factor, putative, expressed
24	pta-miR159b	LOC_Os12g38760.1	4	235-254	1	nucleotide pyrophosphatase/phosphodiesterase, putative, expressed
25	pta-miR159b	LOC_Os12g38760.2	4	348-367	1	nucleotide pyrophosphatase/phosphodiesterase, putative, expressed
26	pta-miR159b	LOC_Os06g06310.1	4	1578-1598	1	expressed protein
27	pta-miR159b	LOC_Os08g44450.2	4	490-508	1	L1P family of ribosomal proteins domain containing protein, expressed
28	pta-miR159b	LOC_Os08g44450.2	4	490-508	1	L1P family of ribosomal proteins domain containing protein, expressed
29	pta-miR159b	LOC_Os08g44450.3	4	563-581	1	L1P family of ribosomal proteins domain containing protein, expressed
30	pta-miR159b	LOC_Os08g44380.2	4	507-525	1	L1P family of ribosomal proteins domain containing protein, expressed
31	pta-miR159b	LOC_Os08g44380.2	4	507-525	1	L1P family of ribosomal proteins domain containing protein, expressed
32	zma-miR159e	LOC_Os01g12700.1	3	803-823	1	MYB family transcription factor, putative
33	zma-miR159e	LOC_Os05g41166.1	3	1068-1088	1	MYB family transcription factor, putative, expressed
34	zma-miR159e	LOC_Os03g38210.1	3	938-958	1	MYB family transcription factor, putative, expressed
35	zma-miR159e	LOC_Os06g46560.1	3	1071-1091	1	myb-like DNA-binding domain containing protein, expressed
36	zma-miR159e	LOC_Os06g25540.1	3	201-222	1	expressed protein
37	zma-miR159e	LOC_Os01g11430.1	3	1112-1132	1	expressed protein
38	zma-miR159e	LOC_Os12g20280.1	4	90-111	1	expressed protein
39	zma-miR159e	LOC_Os09g32430.1	4	707-727	1	oxidoreductase, putative, expressed
40	zma-miR159e	LOC_Os05g01760.1	4	873-894	1	lysine ketoglutarate reductase trans-splicing related 1, putative, expressed
41	zma-miR159e	LOC_Os08g15080.1	4	990-1009	1	proline rich protein 3, putative, expressed
42	gma-miR396e	LOC_Os06g10310.1	3	422-444	1	growth regulating factor protein, putative, expressed
43	gma-miR396e	LOC_Os06g02560.1	3	604-626	1	growth-regulating factor, putative, expressed
44	gma-miR396e	LOC_Os04g51190.2	3	534-556	1	growth-regulating factor, putative, expressed
45	gma-miR396e	LOC_Os04g51190.2	3	534-556	1	growth-regulating factor, putative, expressed
46	gma-miR396e	LOC_Os04g51190.2	3	534-556	1	growth-regulating factor, putative, expressed
47	gma-miR396e	LOC_Os02g53690.1	3	569-591	1	growth regulating factor protein, putative, expressed
48	gma-miR396e	LOC_Os06g02560.1	3	604-626	1	growth-regulating factor, putative, expressed
49	gma-miR396e	LOC_Os06g02560.3	3	624-646	1	growth-regulating factor, putative, expressed
50	gma-miR396e	LOC_Os02g47280.1	3	666-688	1	growth-regulating factor, putative, expressed
51	gma-miR396e	LOC_Os03g51970.1	3	418-440	1	growth-regulating factor, putative, expressed
52	gma-miR396e	LOC_Os12g29980.2	3	731-753	1	growth regulating factor protein, putative, expressed
53	gma-miR396e	LOC_Os12g29980.1	3	773-795	1	growth regulating factor protein, putative, expressed
54	gma-miR396e	LOC_Os02g53690.1	3	569-591	1	growth regulating factor protein, putative, expressed
55	gma-miR396e	LOC_Os03g47140.1	3	946-968	1	growth regulating factor protein, putative, expressed
56	gma-miR396e	LOC_Os06g28060.2	4	1147-1168	1	ATP-binding region, ATPase-like domain containing protein, expressed
57	gma-miR396e	LOC_Os06g28060.2	4	1147-1168	1	ATP-binding region, ATPase-like domain containing protein, expressed
58	gma-miR396e	LOC_Os05g45220.1	4	618-638	1	50S ribosomal protein L20, putative, expressed
59	gma-miR396e	LOC_Os11g19810.1	4	1602-1623	1	PWWP domain containing protein, expressed
60	gma-miR396e	LOC_Os11g19810.2	4	1800-1821	1	PWWP domain containing protein, expressed
61	gma-miR396e	LOC_Os01g08560.2	4	1990-2011	1	DnaK family protein, putative, expressed
62	gma-miR396e	LOC_Os01g08560.1	4	1994-2015	1	DnaK family protein, putative, expressed
63	gma-miR396e	LOC_Os03g37140.1	4	3303-3323	1	expressed protein
64	gma-miR396e	LOC_Os04g24190.1	4	826-848	1	growth-regulating factor 11, putative, expressed
65	osa-miR2919	LOC_Os08g02900.1	2	52-70	1	expressed protein
66	osa-miR2919	LOC_Os04g43130.1	2	5-24	1	transcriptional corepressor LEUNIG, putative, expressed
67	osa-miR2919	LOC_Os06g45090.1	3	37-55	1	expressed protein
68	osa-miR2919	LOC_Os02g12870.3	3	45-63	1	expressed protein
69	osa-miR2919	LOC_Os03g22770.2	3	35-53	1	CCT/B-box zinc finger protein, putative, expressed
70	osa-miR2919	LOC_Os03g22770.2	3	35-53	1	CCT/B-box zinc finger protein, putative, expressed
71	osa-miR2919	LOC_Os08g36250.1	3	167-185	1	expressed protein
72	osa-miR2919	LOC_Os03g42770.1	3	8-27	1	expressed protein
73	osa-miR2919	LOC_Os01g14514.1	3	177-196	1	expressed protein
74	osa-miR2919	LOC_Os01g14514.1	3	177-196	1	expressed protein
75	osa-miR2919	LOC_Os01g37800.1	3	81-99	1	ras-related protein, putative, expressed
76	osa-miR2919	LOC_Os10g20310.2	3	362-380	1	thioredoxin fold, putative, expressed
77	osa-miR2919	LOC_Os10g20310.2	3	362-380	1	thioredoxin fold, putative, expressed
78	osa-miR2919	LOC_Os06g37530.1	3	12-31	1	expressed protein
79	osa-miR2919	LOC_Os10g20310.1	3	370-388	1	thioredoxin fold, putative, expressed
80	osa-miR2919	LOC_Os05g32200.1	3	10-29	1	expressed protein
81	osa-miR2919	LOC_Os02g15880.3	3	51-69	1	CPuORF16 - conserved peptide uORF-containing transcript, expressed
82	osa-miR2919	LOC_Os03g42770.1	3	8-27	1	expressed protein
83	osa-miR2919	LOC_Os03g61220.1	3	43-61	1	DEAD-box ATP-dependent RNA helicase 3, putative, expressed
84	osa-miR2919	LOC_Os03g61220.1	3	43-61	1	DEAD-box ATP-dependent RNA helicase 3, putative, expressed
85	osa-miR2919	LOC_Os02g15880.2	3	6-24	1	CPuORF16 - conserved peptide uORF-containing transcript, expressed
86	osa-miR2919	LOC_Os02g15880.1	3	52-70	1	CPuORF16 - conserved peptide uORF-containing transcript, expressed
87	osa-miR2919	LOC_Os06g43560.1	3	101-119	1	phox domain-containing protein, putative, expressed
88	osa-miR2919	LOC_Os01g55700.1	3	1380-1398	1	NLI interacting factor-like phosphatase, putative, expressed
89	osa-miR2919	LOC_Os03g30519.1	3	153-172	1	expressed protein
90	osa-miR2919	LOC_Os11g29900.1	3	198-216	1	expressed protein
91	osa-miR2919	LOC_Os11g29900.1	3	198-216	1	expressed protein
92	osa-miR2919	LOC_Os08g40260.1	3	176-195	1	OsSPL15 - SBP-box gene family member, expressed
93	osa-miR2919	LOC_Os01g49690.1	3	36-55	1	Ser/Thr protein phosphatase family protein, putative, expressed
94	osa-miR2919	LOC_Os03g30519.1	3	153-172	1	expressed protein
95	osa-miR2919	LOC_Os07g13170.2	3	70-88	1	AP2 domain containing protein, expressed
96	osa-miR2919	LOC_Os07g13170.1	3	11-29	1	AP2 domain containing protein, expressed
97	osa-miR2919	LOC_Os09g33930.3	3	173-192	1	farnesyltransferase/geranylgeranyltransferase type-1 subunitalpha, putative, expressed
98	osa-miR2919	LOC_Os03g63770.5	3	451-469	1	RCD1, putative, expressed
99	osa-miR2919	LOC_Os03g63770.2	3	761-779	1	RCD1, putative, expressed
100	osa-miR2919	LOC_Os08g31240.1	3	2354-2372	1	FACT complex subunit SPT16, putative, expressed
101	osa-miR2919	LOC_Os06g46060.1	3	396-414	1	expressed protein
102	osa-miR2919	LOC_Os05g13330.1	3	1533-1551	1	per1-like family protein, putative, expressed
103	osa-miR2919	LOC_Os05g37400.1	3	175-193	1	expressed protein
104	osa-miR2919	LOC_Os05g37400.1	3	175-193	1	expressed protein
105	osa-miR2919	LOC_Os02g07760.2	3	221-240	1	aldehyde dehydrogenase, putative, expressed
106	ptc-miR397b	LOC_Os01g62490.1	2	761-781	1	laccase precursor protein, putative, expressed
107	ptc-miR397b	LOC_Os05g38420.1	3	747-767	1	laccase precursor protein, putative, expressed
108	ptc-miR397b	LOC_Os01g63200.1	3	666-686	1	laccase precursor protein, putative, expressed
109	ptc-miR397b	LOC_Os05g38420.1	3	747-767	1	laccase precursor protein, putative, expressed
110	ptc-miR397b	LOC_Os11g48060.1	3	1180-1200	1	laccase-22 precursor, putative, expressed
111	ptc-miR397b	LOC_Os08g35210.1	4	2840-2860	1	ferric reductase, putative, expressed
112	ghr-miR156c	LOC_Os04g25784.8	3	992-1010	1	expressed protein
113	ghr-miR156c	LOC_Os04g25784.4	3	1407-1425	1	expressed protein
114	ghr-miR156c	LOC_Os11g30370.1	3	1091-1110	1	OsSPL19 - SBP-box gene family member, expressed
115	ghr-miR156c	LOC_Os09g32944.1	3	1034-1053	1	OsSPL18 - SBP-box gene family member, expressed
116	ghr-miR156c	LOC_Os09g31438.1	3	809-828	1	OsSPL17 - SBP-box gene family member, expressed
117	ghr-miR156c	LOC_Os06g45310.1	3	854-873	1	OsSPL11 - SBP-box gene family member, expressed
118	ghr-miR156c	LOC_Os04g46580.1	3	818-837	1	OsSPL7 - SBP-box gene family member, expressed
119	ghr-miR156c	LOC_Os02g07780.1	3	987-1006	1	OsSPL4 - SBP-box gene family member, expressed
120	ghr-miR156c	LOC_Os08g41940.1	3	1054-1073	1	OsSPL16 - SBP-box gene family member, expressed
121	ghr-miR156c	LOC_Os08g39890.1	3	992-1011	1	OsSPL14 - SBP-box gene family member, expressed
122	ghr-miR156c	LOC_Os01g69830.1	3	1153-1172	1	OsSPL2 - SBP-box gene family member, expressed
123	ghr-miR156c	LOC_Os06g49010.3	3	1439-1458	1	OsSPL12 - SBP-box gene family member, expressed
124	ghr-miR156c	LOC_Os06g49010.2	3	1494-1513	1	OsSPL12 - SBP-box gene family member, expressed
125	ghr-miR156c	LOC_Os06g49010.4	3	1638-1657	1	OsSPL12 - SBP-box gene family member, expressed
126	ghr-miR156c	LOC_Os06g49010.1	3	1686-1705	1	OsSPL12 - SBP-box gene family member, expressed
127	ghr-miR156c	LOC_Os06g49010.6	3	1842-1861	1	OsSPL12 - SBP-box gene family member, expressed
128	ghr-miR156c	LOC_Os06g49010.5	3	2018-2037	1	OsSPL12 - SBP-box gene family member, expressed
129	ghr-miR156c	LOC_Os02g07780.2	3	2221-2240	1	OsSPL4 - SBP-box gene family member, expressed
130	ghr-miR156c	LOC_Os04g25784.1	3	1588-1606	1	expressed protein
131	ghr-miR156c	LOC_Os02g33320.3	3	1329-1348	1	RNA recognition motif containing protein, putative, expressed
132	ghr-miR156c	LOC_Os02g33320.3	3	1329-1348	1	RNA recognition motif containing protein, putative, expressed
133	ghr-miR156c	LOC_Os02g33320.1	3	1328-1347	1	RNA recognition motif containing protein, putative, expressed
134	ghr-miR156c	LOC_Os12g25490.1	3	254-272	1	O-methyltransferase, putative, expressed
135	ghr-miR156c	LOC_Os04g33810.1	4	22-41	1	RNA recognition motif containing protein, putative, expressed
136	ghr-miR156c	LOC_Os04g42760.1	4	6-25	1	sialyltransferase family domain containing protein, expressed
137	ghr-miR156c	LOC_Os01g62410.1	4	1497-1516	1	MYB family transcription factor, putative, expressed
138	ghr-miR156c	LOC_Os01g62410.2	4	1902-1921	1	MYB family transcription factor, putative, expressed
139	ghr-miR156c	LOC_Os07g32170.2	4	664-683	1	OsSPL13 - SBP-box gene family member, expressed
140	ghr-miR156c	LOC_Os07g32170.1	4	852-871	1	OsSPL13 - SBP-box gene family member, expressed
141	ghr-miR156c	LOC_Os02g04680.2	4	1962-1981	1	OsSPL3 - SBP-box gene family member, expressed
142	ghr-miR156c	LOC_Os02g04680.1	4	1965-1984	1	OsSPL3 - SBP-box gene family member, expressed
143	ghr-miR156c	LOC_Os01g08560.2	4	2489-2507	1	DnaK family protein, putative, expressed
144	ghr-miR156c	LOC_Os01g08560.1	4	2493-2511	1	DnaK family protein, putative, expressed
145	ghr-miR156c	LOC_Os06g05800.2	4	1085-1103	1	RNA recognition motif containing protein, putative, expressed
146	ghr-miR156c	LOC_Os06g05800.1	4	1088-1106	1	RNA recognition motif containing protein, putative, expressed
147	aly-miR166a*	LOC_Os10g26730.2	4	820-840	1	exonuclease, putative, expressed
148	aly-miR166a*	LOC_Os10g26730.1	4	912-932	1	exonuclease, putative, expressed
149	aly-miR166a*	LOC_Os01g06870.1	4	601-620	1	resistance protein SlVe1 precursor, putative, expressed
150	osa-miR156l	LOC_Os07g32170.2	3	663-683	1	OsSPL13 - SBP-box gene family member, expressed
151	osa-miR156l	LOC_Os07g32170.1	3	851-871	1	OsSPL13 - SBP-box gene family member, expressed
152	osa-miR156l	LOC_Os02g04680.2	3	1961-1981	1	OsSPL3 - SBP-box gene family member, expressed
153	osa-miR156l	LOC_Os02g04680.1	3	1964-1984	1	OsSPL3 - SBP-box gene family member, expressed
154	osa-miR156l	LOC_Os02g04450.3	4	670-690	1	plant-specific domain TIGR01589 family protein, putative, expressed
155	osa-miR156l	LOC_Os02g06600.1	4	2223-2243	1	receptor-like protein kinase 2 precursor, putative, expressed
156	osa-miR156l	LOC_Os06g50400.1	4	925-946	1	expansin precursor, putative, expressed
157	osa-miR156l	LOC_Os12g27102.2	4	336-355	1	glycerophosphoryl diester phosphodiesterase family protein, putative, expressed
158	osa-miR156l	LOC_Os12g27102.1	4	1147-1166	1	glycerophosphoryl diester phosphodiesterase family protein, putative, expressed
159	osa-miR156l	LOC_Os12g27102.3	4	1347-1366	1	glycerophosphoryl diester phosphodiesterase family protein, putative, expressed
160	osa-miR156l	LOC_Os01g63870.1	4	822-841	1	nucleobase-ascorbate transporter, putative, expressed
161	vvi-miR156e	LOC_Os11g30370.1	2	1091-1110	1	OsSPL19 - SBP-box gene family member, expressed
162	vvi-miR156e	LOC_Os09g32944.1	2	1034-1053	1	OsSPL18 - SBP-box gene family member, expressed
163	vvi-miR156e	LOC_Os09g31438.1	2	809-828	1	OsSPL17 - SBP-box gene family member, expressed
164	vvi-miR156e	LOC_Os06g45310.1	2	854-873	1	OsSPL11 - SBP-box gene family member, expressed
165	vvi-miR156e	LOC_Os04g46580.1	2	818-837	1	OsSPL7 - SBP-box gene family member, expressed
166	vvi-miR156e	LOC_Os08g30380.1	2	286-304	1	expressed protein
167	vvi-miR156e	LOC_Os02g07780.1	2	987-1006	1	OsSPL4 - SBP-box gene family member, expressed
168	vvi-miR156e	LOC_Os08g41940.1	2	1054-1073	1	OsSPL16 - SBP-box gene family member, expressed
169	vvi-miR156e	LOC_Os08g39890.1	2	992-1011	1	OsSPL14 - SBP-box gene family member, expressed
170	vvi-miR156e	LOC_Os01g69830.1	2	1153-1172	1	OsSPL2 - SBP-box gene family member, expressed
171	vvi-miR156e	LOC_Os06g49010.3	2	1439-1458	1	OsSPL12 - SBP-box gene family member, expressed
172	vvi-miR156e	LOC_Os06g49010.2	2	1494-1513	1	OsSPL12 - SBP-box gene family member, expressed
173	vvi-miR156e	LOC_Os06g49010.4	2	1638-1657	1	OsSPL12 - SBP-box gene family member, expressed
174	vvi-miR156e	LOC_Os06g49010.1	2	1686-1705	1	OsSPL12 - SBP-box gene family member, expressed
175	vvi-miR156e	LOC_Os06g49010.6	2	1842-1861	1	OsSPL12 - SBP-box gene family member, expressed
176	vvi-miR156e	LOC_Os06g49010.5	2	2018-2037	1	OsSPL12 - SBP-box gene family member, expressed
177	vvi-miR156e	LOC_Os02g07780.2	2	2221-2240	1	OsSPL4 - SBP-box gene family member, expressed
178	vvi-miR156e	LOC_Os07g32170.2	3	664-683	1	OsSPL13 - SBP-box gene family member, expressed
179	vvi-miR156e	LOC_Os07g32170.1	3	852-871	1	OsSPL13 - SBP-box gene family member, expressed
180	vvi-miR156e	LOC_Os02g04680.2	3	1962-1981	1	OsSPL3 - SBP-box gene family member, expressed
181	vvi-miR156e	LOC_Os02g04680.1	3	1965-1984	1	OsSPL3 - SBP-box gene family member, expressed
182	vvi-miR156e	LOC_Os12g10450.1	4	181-201	1	expressed protein
183	vvi-miR156e	LOC_Os04g42760.1	4	6-25	1	sialyltransferase family domain containing protein, expressed
184	vvi-miR156e	LOC_Os07g43290.2	4	694-712	1	LTPL56 - Protease inhibitor/seed storage/LTP family protein precursor, expressed
185	vvi-miR156e	LOC_Os02g47420.1	4	9-28	1	ATROPGEF7/ROPGEF7, putative, expressed
186	vvi-miR156e	LOC_Os04g30890.1	4	327-345	1	MYB family transcription factor, putative, expressed
187	vvi-miR156e	LOC_Os06g06850.1	4	2098-2116	1	resistance protein LR10, putative, expressed
188	vvi-miR156e	LOC_Os02g47230.2	4	276-294	1	Disease resistance/zinc finger/chromosome condensation-like region protein, putative, expressed
189	vvi-miR156e	LOC_Os02g47230.2	4	276-294	1	Disease resistance/zinc finger/chromosome condensation-like region protein, putative, expressed
190	vvi-miR156e	LOC_Os12g25490.1	4	254-272	1	O-methyltransferase, putative, expressed
191	vvi-miR156e	LOC_Os10g40260.1	4	2972-2992	1	expressed protein
192	vvi-miR156e	LOC_Os11g01450.1	4	775-793	1	phosphatidate cytidylyltransferase, putative, expressed
193	vvi-miR156e	LOC_Os12g01480.1	4	711-729	1	phosphatidate cytidylyltransferase, putative, expressed
194	sbi-miR156e	LOC_Os11g30370.1	1	1091-1110	1	OsSPL19 - SBP-box gene family member, expressed
195	sbi-miR156e	LOC_Os09g32944.1	1	1034-1053	1	OsSPL18 - SBP-box gene family member, expressed
196	sbi-miR156e	LOC_Os09g31438.1	1	809-828	1	OsSPL17 - SBP-box gene family member, expressed
197	sbi-miR156e	LOC_Os06g45310.1	1	854-873	1	OsSPL11 - SBP-box gene family member, expressed
198	sbi-miR156e	LOC_Os04g46580.1	1	818-837	1	OsSPL7 - SBP-box gene family member, expressed
199	sbi-miR156e	LOC_Os02g07780.1	1	987-1006	1	OsSPL4 - SBP-box gene family member, expressed
200	sbi-miR156e	LOC_Os08g41940.1	1	1054-1073	1	OsSPL16 - SBP-box gene family member, expressed
201	sbi-miR156e	LOC_Os08g39890.1	1	992-1011	1	OsSPL14 - SBP-box gene family member, expressed
202	sbi-miR156e	LOC_Os01g69830.1	1	1153-1172	1	OsSPL2 - SBP-box gene family member, expressed
203	sbi-miR156e	LOC_Os06g49010.3	1	1439-1458	1	OsSPL12 - SBP-box gene family member, expressed
204	sbi-miR156e	LOC_Os06g49010.2	1	1494-1513	1	OsSPL12 - SBP-box gene family member, expressed
205	sbi-miR156e	LOC_Os06g49010.4	1	1638-1657	1	OsSPL12 - SBP-box gene family member, expressed
206	sbi-miR156e	LOC_Os06g49010.1	1	1686-1705	1	OsSPL12 - SBP-box gene family member, expressed
207	sbi-miR156e	LOC_Os06g49010.6	1	1842-1861	1	OsSPL12 - SBP-box gene family member, expressed
208	sbi-miR156e	LOC_Os06g49010.5	1	2018-2037	1	OsSPL12 - SBP-box gene family member, expressed
209	sbi-miR156e	LOC_Os02g07780.2	1	2221-2240	1	OsSPL4 - SBP-box gene family member, expressed
210	sbi-miR156e	LOC_Os07g32170.2	2	664-683	1	OsSPL13 - SBP-box gene family member, expressed
211	sbi-miR156e	LOC_Os07g32170.1	2	852-871	1	OsSPL13 - SBP-box gene family member, expressed
212	sbi-miR156e	LOC_Os02g04680.2	2	1962-1981	1	OsSPL3 - SBP-box gene family member, expressed
213	sbi-miR156e	LOC_Os02g04680.1	2	1965-1984	1	OsSPL3 - SBP-box gene family member, expressed
214	sbi-miR156e	LOC_Os09g33820.3	3	1384-1403	1	lecithine cholesterol acyltransferase, putative, expressed
215	sbi-miR156e	LOC_Os02g06600.1	4	2224-2243	1	receptor-like protein kinase 2 precursor, putative, expressed
216	sbi-miR156e	LOC_Os02g34860.1	4	6-25	1	Regulator of chromosome condensation domain containing protein, expressed
217	sbi-miR156e	LOC_Os09g39490.1	4	798-816	1	histone-like transcription factor and archaeal histone, putative, expressed
218	sbi-miR156e	LOC_Os06g06850.1	4	2098-2116	1	resistance protein LR10, putative, expressed
219	sbi-miR156e	LOC_Os01g50460.1	4	111-131	1	nodulin MtN3 family protein, putative, expressed
220	sbi-miR156e	LOC_Os06g14080.1	4	2274-2292	1	ATMAP70 protein, putative, expressed
221	sbi-miR156e	LOC_Os04g02754.1	4	848-866	1	amidase family protein, putative, expressed
222	osa-miR528	LOC_Os06g37150.1	3	2000-2020	1	L-ascorbate oxidase precursor, putative, expressed
223	osa-miR528	LOC_Os04g39120.1	4	269-289	1	copper amine oxidase, putative, expressed
224	osa-miR528	LOC_Os03g63390.1	4	141-160	1	plastocyanin-like domain containing protein, putative, expressed
225	osa-miR528	LOC_Os03g50160.1	4	173-192	1	plastocyanin-like domain containing protein, putative, expressed
226	osa-miR528	LOC_Os03g03724.1	4	146-166	1	expressed protein
227	osa-miR528	LOC_Os12g19600.1	4	22-41	1	hypothetical protein
228	osa-miR528	LOC_Os03g03724.1	4	146-166	1	expressed protein
229	osa-miR528	LOC_Os08g42640.1	4	630-650	1	zinc finger, C3HC4 type domain containing protein, expressed
230	osa-miR528	LOC_Os01g62600.1	4	39-59	1	laccase precursor protein, putative, expressed
231	osa-miR528	LOC_Os08g36420.2	4	389-409	1	metal cation transporter, putative, expressed
232	osa-miR528	LOC_Os08g36420.2	4	389-409	1	metal cation transporter, putative, expressed
233	osa-miR528	LOC_Os08g36420.4	4	700-720	1	metal cation transporter, putative, expressed
234	osa-miR528	LOC_Os08g36420.2	4	389-409	1	metal cation transporter, putative, expressed
235	osa-miR528	LOC_Os08g36420.2	4	389-409	1	metal cation transporter, putative, expressed
236	osa-miR528	LOC_Os12g36620.1	4	2594-2613	1	pentatricopeptide, putative, expressed
237	osa-miR528	LOC_Os09g20090.1	4	229-248	1	L-ascorbate oxidase precursor, putative, expressed
238	osa-miR528	LOC_Os04g04330.2	4	3520-3541	1	receptor-like protein kinase 2 precursor, putative, expressed
239	osa-miR528	LOC_Os04g04330.1	4	3543-3564	1	receptor-like protein kinase 2 precursor, putative, expressed
240	osa-miR528	LOC_Os01g08340.1	4	1549-1568	1	zinc finger family protein, putative, expressed
241	osa-miR528	LOC_Os01g66170.1	4	15-34	1	SNARE associated Golgi protein, putative, expressed
242	bna-miR156a	LOC_Os11g30370.1	1	1090-1110	1	OsSPL19 - SBP-box gene family member, expressed
243	bna-miR156a	LOC_Os09g32944.1	1	1033-1053	1	OsSPL18 - SBP-box gene family member, expressed
244	bna-miR156a	LOC_Os09g31438.1	1	808-828	1	OsSPL17 - SBP-box gene family member, expressed
245	bna-miR156a	LOC_Os08g41940.1	1	1053-1073	1	OsSPL16 - SBP-box gene family member, expressed
246	bna-miR156a	LOC_Os08g39890.1	1	991-1011	1	OsSPL14 - SBP-box gene family member, expressed
247	bna-miR156a	LOC_Os01g69830.1	1	1152-1172	1	OsSPL2 - SBP-box gene family member, expressed
248	bna-miR156a	LOC_Os06g45310.1	2	853-873	1	OsSPL11 - SBP-box gene family member, expressed
249	bna-miR156a	LOC_Os04g46580.1	2	817-837	1	OsSPL7 - SBP-box gene family member, expressed
250	bna-miR156a	LOC_Os02g07780.1	2	986-1006	1	OsSPL4 - SBP-box gene family member, expressed
251	bna-miR156a	LOC_Os06g49010.3	2	1438-1458	1	OsSPL12 - SBP-box gene family member, expressed
252	bna-miR156a	LOC_Os06g49010.2	2	1493-1513	1	OsSPL12 - SBP-box gene family member, expressed
253	bna-miR156a	LOC_Os06g49010.4	2	1637-1657	1	OsSPL12 - SBP-box gene family member, expressed
254	bna-miR156a	LOC_Os06g49010.1	2	1685-1705	1	OsSPL12 - SBP-box gene family member, expressed
255	bna-miR156a	LOC_Os06g49010.6	2	1841-1861	1	OsSPL12 - SBP-box gene family member, expressed
256	bna-miR156a	LOC_Os06g49010.5	2	2017-2037	1	OsSPL12 - SBP-box gene family member, expressed
257	bna-miR156a	LOC_Os02g07780.2	2	2220-2240	1	OsSPL4 - SBP-box gene family member, expressed
258	bna-miR156a	LOC_Os07g32170.2	3	663-683	1	OsSPL13 - SBP-box gene family member, expressed
259	bna-miR156a	LOC_Os07g32170.1	3	851-871	1	OsSPL13 - SBP-box gene family member, expressed
260	bna-miR156a	LOC_Os02g04680.2	3	1961-1981	1	OsSPL3 - SBP-box gene family member, expressed
261	bna-miR156a	LOC_Os02g04680.1	3	1964-1984	1	OsSPL3 - SBP-box gene family member, expressed
262	bna-miR156a	LOC_Os03g03720.1	4	1786-1805	1	glyceraldehyde-3-phosphate dehydrogenase, putative, expressed
263	bna-miR156a	LOC_Os03g03720.2	4	1796-1815	1	glyceraldehyde-3-phosphate dehydrogenase, putative, expressed
264	bna-miR156a	LOC_Os06g06850.1	4	2097-2116	1	resistance protein LR10, putative, expressed
265	bna-miR156a	LOC_Os08g10550.1	4	87-107	1	potassium transporter, putative, expressed
266	bna-miR156a	LOC_Os06g43690.1	4	2838-2857	1	WD repeat-containing protein, putative, expressed
267	aly-miR156g	LOC_Os11g30370.1	2	1091-1110	1	OsSPL19 - SBP-box gene family member, expressed
268	aly-miR156g	LOC_Os09g32944.1	2	1034-1053	1	OsSPL18 - SBP-box gene family member, expressed
269	aly-miR156g	LOC_Os09g31438.1	2	809-828	1	OsSPL17 - SBP-box gene family member, expressed
270	aly-miR156g	LOC_Os06g45310.1	2	854-873	1	OsSPL11 - SBP-box gene family member, expressed
271	aly-miR156g	LOC_Os04g46580.1	2	818-837	1	OsSPL7 - SBP-box gene family member, expressed
272	aly-miR156g	LOC_Os02g07780.1	2	987-1006	1	OsSPL4 - SBP-box gene family member, expressed
273	aly-miR156g	LOC_Os08g41940.1	2	1054-1073	1	OsSPL16 - SBP-box gene family member, expressed
274	aly-miR156g	LOC_Os08g39890.1	2	992-1011	1	OsSPL14 - SBP-box gene family member, expressed
275	aly-miR156g	LOC_Os01g69830.1	2	1153-1172	1	OsSPL2 - SBP-box gene family member, expressed
276	aly-miR156g	LOC_Os06g49010.3	2	1439-1458	1	OsSPL12 - SBP-box gene family member, expressed
277	aly-miR156g	LOC_Os06g49010.2	2	1494-1513	1	OsSPL12 - SBP-box gene family member, expressed
278	aly-miR156g	LOC_Os06g49010.4	2	1638-1657	1	OsSPL12 - SBP-box gene family member, expressed
279	aly-miR156g	LOC_Os06g49010.1	2	1686-1705	1	OsSPL12 - SBP-box gene family member, expressed
280	aly-miR156g	LOC_Os06g49010.6	2	1842-1861	1	OsSPL12 - SBP-box gene family member, expressed
281	aly-miR156g	LOC_Os06g49010.5	2	2018-2037	1	OsSPL12 - SBP-box gene family member, expressed
282	aly-miR156g	LOC_Os02g07780.2	2	2221-2240	1	OsSPL4 - SBP-box gene family member, expressed
283	aly-miR156g	LOC_Os07g32170.2	3	664-683	1	OsSPL13 - SBP-box gene family member, expressed
284	aly-miR156g	LOC_Os07g32170.1	3	852-871	1	OsSPL13 - SBP-box gene family member, expressed
285	aly-miR156g	LOC_Os02g04680.2	3	1962-1981	1	OsSPL3 - SBP-box gene family member, expressed
286	aly-miR156g	LOC_Os02g04680.1	3	1965-1984	1	OsSPL3 - SBP-box gene family member, expressed
287	aly-miR156g	LOC_Os02g06600.1	4	2224-2243	1	receptor-like protein kinase 2 precursor, putative, expressed
288	aly-miR156g	LOC_Os03g49710.1	4	828-847	1	ribosomal protein S13p/S18e, putative, expressed
289	aly-miR156g	LOC_Os03g45779.1	4	1243-1262	1	expressed protein
290	aly-miR156g	LOC_Os06g06850.1	4	2098-2116	1	resistance protein LR10, putative, expressed
291	aly-miR156g	LOC_Os01g46860.1	4	1240-1258	1	inorganic phosphate transporter, putative, expressed
292	aly-miR156g	LOC_Os10g30750.1	4	1418-1436	1	appr-1-p processing enzyme family protein, putative, expressed
293	aly-miR156g	LOC_Os06g43690.1	4	2839-2857	1	WD repeat-containing protein, putative, expressed
294	aly-miR156g	LOC_Os01g50460.1	4	111-131	1	nodulin MtN3 family protein, putative, expressed
295	aly-miR156g	LOC_Os11g05930.1	4	2227-2245	1	response regulator receiver domain containing protein, expressed
296	aly-miR156g	LOC_Os11g05930.2	4	2241-2259	1	response regulator receiver domain containing protein, expressed
297	aly-miR156g	LOC_Os11g05930.4	4	2366-2384	1	response regulator receiver domain containing protein, expressed
298	aly-miR156g	LOC_Os11g05930.3	4	2375-2393	1	response regulator receiver domain containing protein, expressed
299	aly-miR156g	LOC_Os11g05930.5	4	2526-2544	1	response regulator receiver domain containing protein, expressed
300	aly-miR156g	LOC_Os09g39490.1	4	798-816	1	histone-like transcription factor and archaeal histone, putative, expressed
301	aly-miR156a	LOC_Os11g30370.1	1	1091-1110	1	OsSPL19 - SBP-box gene family member, expressed
302	aly-miR156a	LOC_Os09g32944.1	1	1034-1053	1	OsSPL18 - SBP-box gene family member, expressed
303	aly-miR156a	LOC_Os09g31438.1	1	809-828	1	OsSPL17 - SBP-box gene family member, expressed
304	aly-miR156a	LOC_Os06g45310.1	1	854-873	1	OsSPL11 - SBP-box gene family member, expressed
305	aly-miR156a	LOC_Os04g46580.1	1	818-837	1	OsSPL7 - SBP-box gene family member, expressed
306	aly-miR156a	LOC_Os02g07780.1	1	987-1006	1	OsSPL4 - SBP-box gene family member, expressed
307	aly-miR156a	LOC_Os08g41940.1	1	1054-1073	1	OsSPL16 - SBP-box gene family member, expressed
308	aly-miR156a	LOC_Os08g39890.1	1	992-1011	1	OsSPL14 - SBP-box gene family member, expressed
309	aly-miR156a	LOC_Os01g69830.1	1	1153-1172	1	OsSPL2 - SBP-box gene family member, expressed
310	aly-miR156a	LOC_Os06g49010.3	1	1439-1458	1	OsSPL12 - SBP-box gene family member, expressed
311	aly-miR156a	LOC_Os06g49010.2	1	1494-1513	1	OsSPL12 - SBP-box gene family member, expressed
312	aly-miR156a	LOC_Os06g49010.4	1	1638-1657	1	OsSPL12 - SBP-box gene family member, expressed
313	aly-miR156a	LOC_Os06g49010.1	1	1686-1705	1	OsSPL12 - SBP-box gene family member, expressed
314	aly-miR156a	LOC_Os06g49010.6	1	1842-1861	1	OsSPL12 - SBP-box gene family member, expressed
315	aly-miR156a	LOC_Os06g49010.5	1	2018-2037	1	OsSPL12 - SBP-box gene family member, expressed
316	aly-miR156a	LOC_Os02g07780.2	1	2221-2240	1	OsSPL4 - SBP-box gene family member, expressed
317	aly-miR156a	LOC_Os07g32170.2	2	664-683	1	OsSPL13 - SBP-box gene family member, expressed
318	aly-miR156a	LOC_Os07g32170.1	2	852-871	1	OsSPL13 - SBP-box gene family member, expressed
319	aly-miR156a	LOC_Os02g04680.2	2	1962-1981	1	OsSPL3 - SBP-box gene family member, expressed
320	aly-miR156a	LOC_Os02g04680.1	2	1965-1984	1	OsSPL3 - SBP-box gene family member, expressed
321	aly-miR156a	LOC_Os06g06850.1	3	2098-2116	1	resistance protein LR10, putative, expressed
322	aly-miR156a	LOC_Os08g30380.1	4	286-304	1	expressed protein
323	aly-miR156a	LOC_Os08g10550.1	4	88-107	1	potassium transporter, putative, expressed
324	aly-miR156a	LOC_Os04g25784.8	4	992-1010	1	expressed protein
325	aly-miR156a	LOC_Os04g25784.4	4	1407-1425	1	expressed protein
326	aly-miR156a	LOC_Os04g25784.1	4	1588-1606	1	expressed protein
327	aly-miR156a	LOC_Os04g53320.1	4	3-21	1	expressed protein
328	aly-miR156a	LOC_Os06g43690.1	4	2839-2857	1	WD repeat-containing protein, putative, expressed
329	aly-miR156a	LOC_Os12g25490.1	4	254-272	1	O-methyltransferase, putative, expressed
330	aly-miR156a	LOC_Os03g63040.1	4	2143-2161	1	expressed protein
331	aly-miR156a	LOC_Os04g09620.1	4	791-811	1	expressed protein
332	aly-miR156a	LOC_Os06g14080.1	4	2274-2292	1	ATMAP70 protein, putative, expressed
333	aly-miR156a	LOC_Os02g18810.1	4	2371-2391	1	pentatricopeptide, putative, expressed
334	hvu-miR168-5p	LOC_Os09g02700.1	4	2381-2401	1	polyadenylate-binding protein, putative, expressed
335	aqc-miR535	LOC_Os03g01460.1	4	13-35	1	expressed protein

## Sheet: psRNAtarget
Index	miRNA_Acc.	Target_Acc.	Expectation	UPE	miRNA_start	miRNA_end	Target_start	Target_end	miRNA_aligned_fragment	Target_aligned_fragment	Inhibition	Target_Desc.	multiplicity
1	ghr-miR156c	LOC_Os11g30370.1	2.5	24.151	1	20	1091	1110	UGUCAGAAGAGAGUGAGCAC	GUGCUCUCUCUCUUCUGUCA	Cleavage	cDNA|OsSPL19 - SBP-box gene family member, expressed	1
2	ghr-miR156c	LOC_Os09g32944.1	2.5	12.271	1	20	1034	1053	UGUCAGAAGAGAGUGAGCAC	GUGCUCUCUCUCUUCUGUCA	Cleavage	cDNA|OsSPL18 - SBP-box gene family member, expressed	1
3	ghr-miR156c	LOC_Os09g31438.1	2.5	22.409	1	20	809	828	UGUCAGAAGAGAGUGAGCAC	GUGCUCUCUCUCUUCUGUCA	Cleavage	cDNA|OsSPL17 - SBP-box gene family member, expressed	1
4	ghr-miR156c	LOC_Os06g45310.1	2.5	24.671	1	20	854	873	UGUCAGAAGAGAGUGAGCAC	GUGCUCUCUCUCUUCUGUCA	Cleavage	cDNA|OsSPL11 - SBP-box gene family member, expressed	1
5	ghr-miR156c	LOC_Os02g07780.1	2.5	21.946	1	20	987	1006	UGUCAGAAGAGAGUGAGCAC	GUGCUCUCUCUCUUCUGUCA	Cleavage	cDNA|OsSPL4 - SBP-box gene family member, expressed	1
6	ghr-miR156c	LOC_Os08g41940.1	2.5	19.194	1	20	1054	1073	UGUCAGAAGAGAGUGAGCAC	GUGCUCUCUCUCUUCUGUCA	Cleavage	cDNA|OsSPL16 - SBP-box gene family member, expressed	1
7	ghr-miR156c	LOC_Os08g39890.1	2.5	22.105	1	20	992	1011	UGUCAGAAGAGAGUGAGCAC	GUGCUCUCUCUCUUCUGUCA	Cleavage	cDNA|OsSPL14 - SBP-box gene family member, expressed	1
8	ghr-miR156c	LOC_Os01g69830.1	2.5	18.596	1	20	1153	1172	UGUCAGAAGAGAGUGAGCAC	GUGCUCUCUCUCUUCUGUCA	Cleavage	cDNA|OsSPL2 - SBP-box gene family member, expressed	1
9	ghr-miR156c	LOC_Os02g07780.2	2.5	21.946	1	20	2221	2240	UGUCAGAAGAGAGUGAGCAC	GUGCUCUCUCUCUUCUGUCA	Cleavage	cDNA|OsSPL4 - SBP-box gene family member, expressed	1
10	ghr-miR156c	LOC_Os09g32580.1	3	13.142	1	20	801	820	UGUCAGAAGAGAGUGAGCAC	AUGCUCACUUUUCUCUGACA	Cleavage	cDNA|expressed protein	1
11	ghr-miR156c	LOC_Os04g33810.1	3	23.078	1	20	22	41	UGUCAGAAGAGAGUGAGCAC	GCGCUCACUCUCUUCUGGAA	Cleavage	cDNA|RNA recognition motif containing protein, putative, expressed	1
12	ghr-miR156c	LOC_Os04g25784.8	4	14.403	1	20	991	1010	UGUCAGAAGAGAGUGAGCAC	AGUCUCACUCUCUUUUGGCA	Cleavage	cDNA|expressed protein	1
13	ghr-miR156c	LOC_Os09g32910.1	3	22.583	1	20	733	752	UGUCAGAAGAGAGUGAGCAC	GUGCUCACUUUUAUCUGAUG	Cleavage	cDNA|OsFBX337 - F-box domain containing protein, expressed	1
14	ghr-miR156c	LOC_Os03g10540.1	3	16.663	1	20	635	654	UGUCAGAAGAGAGUGAGCAC	GUGCUCACUUUUAUCUGAUG	Cleavage	cDNA|OsFBX78 - F-box domain containing protein, expressed	1
15	ghr-miR156c	LOC_Os03g10540.2	3	16.663	1	20	635	654	UGUCAGAAGAGAGUGAGCAC	GUGCUCACUUUUAUCUGAUG	Cleavage	cDNA|OsFBX78 - F-box domain containing protein, expressed	1
16	ghr-miR156c	LOC_Os04g25784.4	4	14.403	1	20	1406	1425	UGUCAGAAGAGAGUGAGCAC	AGUCUCACUCUCUUUUGGCA	Cleavage	cDNA|expressed protein	1
17	ghr-miR156c	LOC_Os04g25784.1	4	14.403	1	20	1587	1606	UGUCAGAAGAGAGUGAGCAC	AGUCUCACUCUCUUUUGGCA	Cleavage	cDNA|expressed protein	1
18	osa-miR156l	LOC_Os11g30370.1	2.5	24.151	1	21	1090	1110	CGACAGAAGAGAGUGAGCAUA	UGUGCUCUCUCUCUUCUGUCA	Cleavage	cDNA|OsSPL19 - SBP-box gene family member, expressed	1
19	osa-miR156l	LOC_Os09g32944.1	2.5	12.271	1	21	1033	1053	CGACAGAAGAGAGUGAGCAUA	UGUGCUCUCUCUCUUCUGUCA	Cleavage	cDNA|OsSPL18 - SBP-box gene family member, expressed	1
20	osa-miR156l	LOC_Os09g31438.1	2.5	22.409	1	21	808	828	CGACAGAAGAGAGUGAGCAUA	UGUGCUCUCUCUCUUCUGUCA	Cleavage	cDNA|OsSPL17 - SBP-box gene family member, expressed	1
21	osa-miR156l	LOC_Os08g41940.1	2.5	19.194	1	21	1053	1073	CGACAGAAGAGAGUGAGCAUA	UGUGCUCUCUCUCUUCUGUCA	Cleavage	cDNA|OsSPL16 - SBP-box gene family member, expressed	1
22	osa-miR156l	LOC_Os08g39890.1	2.5	22.105	1	21	991	1011	CGACAGAAGAGAGUGAGCAUA	UGUGCUCUCUCUCUUCUGUCA	Cleavage	cDNA|OsSPL14 - SBP-box gene family member, expressed	1
23	osa-miR156l	LOC_Os01g69830.1	2.5	18.596	1	21	1152	1172	CGACAGAAGAGAGUGAGCAUA	UGUGCUCUCUCUCUUCUGUCA	Cleavage	cDNA|OsSPL2 - SBP-box gene family member, expressed	1
24	osa-miR156l	LOC_Os02g04450.3	2.5	11.324	1	21	670	690	CGACAGAAGAGAGUGAGCAUA	UAUGCUCUCUUUUUUUUGUCG	Cleavage	cDNA|plant-specific domain TIGR01589 family protein, putative, expressed	1
25	osa-miR156l	LOC_Os07g32170.2	2	14.036	1	20	664	683	CGACAGAAGAGAGUGAGCAU	AUGCUCCCUCUCUUCUGUCA	Cleavage	cDNA|OsSPL13 - SBP-box gene family member, expressed	1
26	osa-miR156l	LOC_Os07g32170.1	2	14.036	1	20	852	871	CGACAGAAGAGAGUGAGCAU	AUGCUCCCUCUCUUCUGUCA	Cleavage	cDNA|OsSPL13 - SBP-box gene family member, expressed	1
27	osa-miR156l	LOC_Os03g57040.1	2.5	13.601	1	20	588	607	CGACAGAAGAGAGUGAGCAU	AUGUUUGCUCUCUUUUGUUG	Cleavage	cDNA|clathrin adaptor complex small chain domain containing protein, expressed	1
28	osa-miR156l	LOC_Os02g04680.2	2	17.281	1	20	1962	1981	CGACAGAAGAGAGUGAGCAU	AUGCUCUCUCUCUUCUGUCA	Cleavage	cDNA|OsSPL3 - SBP-box gene family member, expressed	1
29	osa-miR156l	LOC_Os02g04680.1	2	17.281	1	20	1965	1984	CGACAGAAGAGAGUGAGCAU	AUGCUCUCUCUCUUCUGUCA	Cleavage	cDNA|OsSPL3 - SBP-box gene family member, expressed	1
30	osa-miR156l	LOC_Os03g57040.2	2.5	13.601	1	20	802	821	CGACAGAAGAGAGUGAGCAU	AUGUUUGCUCUCUUUUGUUG	Cleavage	cDNA|clathrin adaptor complex small chain domain containing protein, expressed	1
31	osa-miR156l	LOC_Os06g45310.1	2.5	24.671	1	20	854	873	CGACAGAAGAGAGUGAGCAU	GUGCUCUCUCUCUUCUGUCA	Cleavage	cDNA|OsSPL11 - SBP-box gene family member, expressed	1
32	osa-miR156l	LOC_Os02g07780.1	2.5	21.946	1	20	987	1006	CGACAGAAGAGAGUGAGCAU	GUGCUCUCUCUCUUCUGUCA	Cleavage	cDNA|OsSPL4 - SBP-box gene family member, expressed	1
33	osa-miR156l	LOC_Os05g30920.2	3.5	12.436	1	21	592	612	CGACAGAAGAGAGUGAGCAUA	UAUGUUUACCCUCUUCUGUUU	Cleavage	cDNA|OsFBX167 - F-box domain containing protein, expressed	1
34	osa-miR156l	LOC_Os05g30920.1	3.5	12.436	1	21	844	864	CGACAGAAGAGAGUGAGCAUA	UAUGUUUACCCUCUUCUGUUU	Cleavage	cDNA|OsFBX167 - F-box domain containing protein, expressed	1
35	osa-miR156l	LOC_Os02g07780.2	2.5	21.946	1	20	2221	2240	CGACAGAAGAGAGUGAGCAU	GUGCUCUCUCUCUUCUGUCA	Cleavage	cDNA|OsSPL4 - SBP-box gene family member, expressed	1
36	vvi-miR156e	LOC_Os11g30370.1	1.5	24.151	1	20	1091	1110	UGACAGAGGAGAGUGAGCAC	GUGCUCUCUCUCUUCUGUCA	Cleavage	cDNA|OsSPL19 - SBP-box gene family member, expressed	1
37	vvi-miR156e	LOC_Os09g32944.1	1.5	12.271	1	20	1034	1053	UGACAGAGGAGAGUGAGCAC	GUGCUCUCUCUCUUCUGUCA	Cleavage	cDNA|OsSPL18 - SBP-box gene family member, expressed	1
38	vvi-miR156e	LOC_Os09g31438.1	1.5	22.409	1	20	809	828	UGACAGAGGAGAGUGAGCAC	GUGCUCUCUCUCUUCUGUCA	Cleavage	cDNA|OsSPL17 - SBP-box gene family member, expressed	1
39	vvi-miR156e	LOC_Os06g45310.1	1.5	24.671	1	20	854	873	UGACAGAGGAGAGUGAGCAC	GUGCUCUCUCUCUUCUGUCA	Cleavage	cDNA|OsSPL11 - SBP-box gene family member, expressed	1
40	vvi-miR156e	LOC_Os02g07780.1	1.5	21.946	1	20	987	1006	UGACAGAGGAGAGUGAGCAC	GUGCUCUCUCUCUUCUGUCA	Cleavage	cDNA|OsSPL4 - SBP-box gene family member, expressed	1
41	vvi-miR156e	LOC_Os08g41940.1	1.5	19.194	1	20	1054	1073	UGACAGAGGAGAGUGAGCAC	GUGCUCUCUCUCUUCUGUCA	Cleavage	cDNA|OsSPL16 - SBP-box gene family member, expressed	1
42	vvi-miR156e	LOC_Os08g39890.1	1.5	22.105	1	20	992	1011	UGACAGAGGAGAGUGAGCAC	GUGCUCUCUCUCUUCUGUCA	Cleavage	cDNA|OsSPL14 - SBP-box gene family member, expressed	1
43	vvi-miR156e	LOC_Os01g69830.1	1.5	18.596	1	20	1153	1172	UGACAGAGGAGAGUGAGCAC	GUGCUCUCUCUCUUCUGUCA	Cleavage	cDNA|OsSPL2 - SBP-box gene family member, expressed	1
44	vvi-miR156e	LOC_Os02g07780.2	1.5	21.946	1	20	2221	2240	UGACAGAGGAGAGUGAGCAC	GUGCUCUCUCUCUUCUGUCA	Cleavage	cDNA|OsSPL4 - SBP-box gene family member, expressed	1
45	vvi-miR156e	LOC_Os08g30380.1	4	16.99	1	20	286	305	UGACAGAGGAGAGUGAGCAC	GUGCUCACUCUCCUCUGCAC	Cleavage	cDNA|expressed protein	1
46	vvi-miR156e	LOC_Os07g32170.2	2.5	14.036	1	20	664	683	UGACAGAGGAGAGUGAGCAC	AUGCUCCCUCUCUUCUGUCA	Cleavage	cDNA|OsSPL13 - SBP-box gene family member, expressed	1
47	vvi-miR156e	LOC_Os07g32170.1	2.5	14.036	1	20	852	871	UGACAGAGGAGAGUGAGCAC	AUGCUCCCUCUCUUCUGUCA	Cleavage	cDNA|OsSPL13 - SBP-box gene family member, expressed	1
48	vvi-miR156e	LOC_Os02g04680.2	2.5	17.281	1	20	1962	1981	UGACAGAGGAGAGUGAGCAC	AUGCUCUCUCUCUUCUGUCA	Cleavage	cDNA|OsSPL3 - SBP-box gene family member, expressed	1
49	vvi-miR156e	LOC_Os02g04680.1	2.5	17.281	1	20	1965	1984	UGACAGAGGAGAGUGAGCAC	AUGCUCUCUCUCUUCUGUCA	Cleavage	cDNA|OsSPL3 - SBP-box gene family member, expressed	1
50	vvi-miR156e	LOC_Os09g03670.1	3.5	10.588	1	20	324	343	UGACAGAGGAGAGUGAGCAC	CUGUUCACUCUCUUCGGUCA	Cleavage	cDNA|retrotransposon protein, putative, unclassified, expressed	1
51	vvi-miR156e	LOC_Os09g32580.1	3.5	13.142	1	20	801	820	UGACAGAGGAGAGUGAGCAC	AUGCUCACUUUUCUCUGACA	Cleavage	cDNA|expressed protein	1
52	vvi-miR156e	LOC_Os03g45779.1	2.5	16.762	1	20	1243	1262	UGACAGAGGAGAGUGAGCAC	GUGCUGCCUCUCCUCUGUCG	Cleavage	cDNA|expressed protein	1
53	sbi-miR156e	LOC_Os11g30370.1	1	24.151	1	20	1091	1110	UGACAGAAGAGAGCGAGCAC	GUGCUCUCUCUCUUCUGUCA	Cleavage	cDNA|OsSPL19 - SBP-box gene family member, expressed	1
54	sbi-miR156e	LOC_Os09g32944.1	1	12.271	1	20	1034	1053	UGACAGAAGAGAGCGAGCAC	GUGCUCUCUCUCUUCUGUCA	Cleavage	cDNA|OsSPL18 - SBP-box gene family member, expressed	1
55	sbi-miR156e	LOC_Os09g31438.1	1	22.409	1	20	809	828	UGACAGAAGAGAGCGAGCAC	GUGCUCUCUCUCUUCUGUCA	Cleavage	cDNA|OsSPL17 - SBP-box gene family member, expressed	1
56	sbi-miR156e	LOC_Os06g45310.1	1	24.671	1	20	854	873	UGACAGAAGAGAGCGAGCAC	GUGCUCUCUCUCUUCUGUCA	Cleavage	cDNA|OsSPL11 - SBP-box gene family member, expressed	1
57	sbi-miR156e	LOC_Os02g07780.1	1	21.946	1	20	987	1006	UGACAGAAGAGAGCGAGCAC	GUGCUCUCUCUCUUCUGUCA	Cleavage	cDNA|OsSPL4 - SBP-box gene family member, expressed	1
58	sbi-miR156e	LOC_Os08g41940.1	1	19.194	1	20	1054	1073	UGACAGAAGAGAGCGAGCAC	GUGCUCUCUCUCUUCUGUCA	Cleavage	cDNA|OsSPL16 - SBP-box gene family member, expressed	1
59	sbi-miR156e	LOC_Os08g39890.1	1	22.105	1	20	992	1011	UGACAGAAGAGAGCGAGCAC	GUGCUCUCUCUCUUCUGUCA	Cleavage	cDNA|OsSPL14 - SBP-box gene family member, expressed	1
60	sbi-miR156e	LOC_Os01g69830.1	1	18.596	1	20	1153	1172	UGACAGAAGAGAGCGAGCAC	GUGCUCUCUCUCUUCUGUCA	Cleavage	cDNA|OsSPL2 - SBP-box gene family member, expressed	1
61	sbi-miR156e	LOC_Os02g07780.2	1	21.946	1	20	2221	2240	UGACAGAAGAGAGCGAGCAC	GUGCUCUCUCUCUUCUGUCA	Cleavage	cDNA|OsSPL4 - SBP-box gene family member, expressed	1
62	sbi-miR156e	LOC_Os07g32170.2	2	14.036	1	20	664	683	UGACAGAAGAGAGCGAGCAC	AUGCUCCCUCUCUUCUGUCA	Cleavage	cDNA|OsSPL13 - SBP-box gene family member, expressed	1
63	sbi-miR156e	LOC_Os07g32170.1	2	14.036	1	20	852	871	UGACAGAAGAGAGCGAGCAC	AUGCUCCCUCUCUUCUGUCA	Cleavage	cDNA|OsSPL13 - SBP-box gene family member, expressed	1
64	sbi-miR156e	LOC_Os02g04680.2	2	17.281	1	20	1962	1981	UGACAGAAGAGAGCGAGCAC	AUGCUCUCUCUCUUCUGUCA	Cleavage	cDNA|OsSPL3 - SBP-box gene family member, expressed	1
65	sbi-miR156e	LOC_Os02g04680.1	2	17.281	1	20	1965	1984	UGACAGAAGAGAGCGAGCAC	AUGCUCUCUCUCUUCUGUCA	Cleavage	cDNA|OsSPL3 - SBP-box gene family member, expressed	1
66	sbi-miR156e	LOC_Os07g42400.1	3	14.605	1	20	3069	3088	UGACAGAAGAGAGCGAGCAC	GUGCUCGCUCUCUUUUUUCC	Cleavage	cDNA|transposon protein, putative, unclassified, expressed	1
67	sbi-miR156e	LOC_Os07g42400.2	3	14.605	1	20	3160	3179	UGACAGAAGAGAGCGAGCAC	GUGCUCGCUCUCUUUUUUCC	Cleavage	cDNA|transposon protein, putative, unclassified, expressed	1
68	sbi-miR156e	LOC_Os02g06600.1	3.5	19.97	1	20	2224	2243	UGACAGAAGAGAGCGAGCAC	AGGCUUGCUUUCUUCUGUCG	Cleavage	cDNA|receptor-like protein kinase 2 precursor, putative, expressed	1
69	sbi-miR156e	LOC_Os03g57040.1	3.5	13.601	1	20	588	607	UGACAGAAGAGAGCGAGCAC	AUGUUUGCUCUCUUUUGUUG	Cleavage	cDNA|clathrin adaptor complex small chain domain containing protein, expressed	1
70	sbi-miR156e	LOC_Os03g57040.2	3.5	13.601	1	20	802	821	UGACAGAAGAGAGCGAGCAC	AUGUUUGCUCUCUUUUGUUG	Cleavage	cDNA|clathrin adaptor complex small chain domain containing protein, expressed	1
71	bna-miR156a	LOC_Os11g30370.1	1	24.151	1	21	1090	1110	UGACAGAAGAGAGUGAGCACA	UGUGCUCUCUCUCUUCUGUCA	Cleavage	cDNA|OsSPL19 - SBP-box gene family member, expressed	1
72	bna-miR156a	LOC_Os09g32944.1	1	12.271	1	21	1033	1053	UGACAGAAGAGAGUGAGCACA	UGUGCUCUCUCUCUUCUGUCA	Cleavage	cDNA|OsSPL18 - SBP-box gene family member, expressed	1
73	bna-miR156a	LOC_Os09g31438.1	1	22.409	1	21	808	828	UGACAGAAGAGAGUGAGCACA	UGUGCUCUCUCUCUUCUGUCA	Cleavage	cDNA|OsSPL17 - SBP-box gene family member, expressed	1
74	bna-miR156a	LOC_Os08g41940.1	1	19.194	1	21	1053	1073	UGACAGAAGAGAGUGAGCACA	UGUGCUCUCUCUCUUCUGUCA	Cleavage	cDNA|OsSPL16 - SBP-box gene family member, expressed	1
75	bna-miR156a	LOC_Os08g39890.1	1	22.105	1	21	991	1011	UGACAGAAGAGAGUGAGCACA	UGUGCUCUCUCUCUUCUGUCA	Cleavage	cDNA|OsSPL14 - SBP-box gene family member, expressed	1
76	bna-miR156a	LOC_Os01g69830.1	1	18.596	1	21	1152	1172	UGACAGAAGAGAGUGAGCACA	UGUGCUCUCUCUCUUCUGUCA	Cleavage	cDNA|OsSPL2 - SBP-box gene family member, expressed	1
77	bna-miR156a	LOC_Os06g45310.1	1	24.671	1	20	854	873	UGACAGAAGAGAGUGAGCAC	GUGCUCUCUCUCUUCUGUCA	Cleavage	cDNA|OsSPL11 - SBP-box gene family member, expressed	1
78	bna-miR156a	LOC_Os02g07780.1	1	21.946	1	20	987	1006	UGACAGAAGAGAGUGAGCAC	GUGCUCUCUCUCUUCUGUCA	Cleavage	cDNA|OsSPL4 - SBP-box gene family member, expressed	1
79	bna-miR156a	LOC_Os02g07780.2	1	21.946	1	20	2221	2240	UGACAGAAGAGAGUGAGCAC	GUGCUCUCUCUCUUCUGUCA	Cleavage	cDNA|OsSPL4 - SBP-box gene family member, expressed	1
80	bna-miR156a	LOC_Os07g32170.2	2	14.036	1	20	664	683	UGACAGAAGAGAGUGAGCAC	AUGCUCCCUCUCUUCUGUCA	Cleavage	cDNA|OsSPL13 - SBP-box gene family member, expressed	1
81	bna-miR156a	LOC_Os07g32170.1	2	14.036	1	20	852	871	UGACAGAAGAGAGUGAGCAC	AUGCUCCCUCUCUUCUGUCA	Cleavage	cDNA|OsSPL13 - SBP-box gene family member, expressed	1
82	bna-miR156a	LOC_Os02g04680.2	2	17.281	1	20	1962	1981	UGACAGAAGAGAGUGAGCAC	AUGCUCUCUCUCUUCUGUCA	Cleavage	cDNA|OsSPL3 - SBP-box gene family member, expressed	1
83	bna-miR156a	LOC_Os02g04680.1	2	17.281	1	20	1965	1984	UGACAGAAGAGAGUGAGCAC	AUGCUCUCUCUCUUCUGUCA	Cleavage	cDNA|OsSPL3 - SBP-box gene family member, expressed	1
84	bna-miR156a	LOC_Os09g03670.1	3	10.588	1	20	324	343	UGACAGAAGAGAGUGAGCAC	CUGUUCACUCUCUUCGGUCA	Cleavage	cDNA|retrotransposon protein, putative, unclassified, expressed	1
85	bna-miR156a	LOC_Os05g20620.2	3.5	12.245	1	21	2067	2087	UGACAGAAGAGAGUGAGCACA	UGUGCUUUCUUUCUUCUCUCA	Cleavage	cDNA|retrotransposon protein, putative, unclassified, expressed	1
86	bna-miR156a	LOC_Os07g42400.1	3.5	14.605	1	20	3069	3088	UGACAGAAGAGAGUGAGCAC	GUGCUCGCUCUCUUUUUUCC	Cleavage	cDNA|transposon protein, putative, unclassified, expressed	1
87	bna-miR156a	LOC_Os07g42400.2	3.5	14.605	1	20	3160	3179	UGACAGAAGAGAGUGAGCAC	GUGCUCGCUCUCUUUUUUCC	Cleavage	cDNA|transposon protein, putative, unclassified, expressed	1
88	aly-miR156g	LOC_Os11g30370.1	2	24.151	1	20	1091	1110	CGACAGAAGAGAGUGAGCAC	GUGCUCUCUCUCUUCUGUCA	Cleavage	cDNA|OsSPL19 - SBP-box gene family member, expressed	1
89	aly-miR156g	LOC_Os09g32944.1	2	12.271	1	20	1034	1053	CGACAGAAGAGAGUGAGCAC	GUGCUCUCUCUCUUCUGUCA	Cleavage	cDNA|OsSPL18 - SBP-box gene family member, expressed	1
90	aly-miR156g	LOC_Os09g31438.1	2	22.409	1	20	809	828	CGACAGAAGAGAGUGAGCAC	GUGCUCUCUCUCUUCUGUCA	Cleavage	cDNA|OsSPL17 - SBP-box gene family member, expressed	1
91	aly-miR156g	LOC_Os06g45310.1	2	24.671	1	20	854	873	CGACAGAAGAGAGUGAGCAC	GUGCUCUCUCUCUUCUGUCA	Cleavage	cDNA|OsSPL11 - SBP-box gene family member, expressed	1
92	aly-miR156g	LOC_Os02g07780.1	2	21.946	1	20	987	1006	CGACAGAAGAGAGUGAGCAC	GUGCUCUCUCUCUUCUGUCA	Cleavage	cDNA|OsSPL4 - SBP-box gene family member, expressed	1
93	aly-miR156g	LOC_Os08g41940.1	2	19.194	1	20	1054	1073	CGACAGAAGAGAGUGAGCAC	GUGCUCUCUCUCUUCUGUCA	Cleavage	cDNA|OsSPL16 - SBP-box gene family member, expressed	1
94	aly-miR156g	LOC_Os08g39890.1	2	22.105	1	20	992	1011	CGACAGAAGAGAGUGAGCAC	GUGCUCUCUCUCUUCUGUCA	Cleavage	cDNA|OsSPL14 - SBP-box gene family member, expressed	1
95	aly-miR156g	LOC_Os01g69830.1	2	18.596	1	20	1153	1172	CGACAGAAGAGAGUGAGCAC	GUGCUCUCUCUCUUCUGUCA	Cleavage	cDNA|OsSPL2 - SBP-box gene family member, expressed	1
96	aly-miR156g	LOC_Os02g07780.2	2	21.946	1	20	2221	2240	CGACAGAAGAGAGUGAGCAC	GUGCUCUCUCUCUUCUGUCA	Cleavage	cDNA|OsSPL4 - SBP-box gene family member, expressed	1
97	aly-miR156g	LOC_Os07g32170.2	3	14.036	1	20	664	683	CGACAGAAGAGAGUGAGCAC	AUGCUCCCUCUCUUCUGUCA	Cleavage	cDNA|OsSPL13 - SBP-box gene family member, expressed	1
98	aly-miR156g	LOC_Os07g32170.1	3	14.036	1	20	852	871	CGACAGAAGAGAGUGAGCAC	AUGCUCCCUCUCUUCUGUCA	Cleavage	cDNA|OsSPL13 - SBP-box gene family member, expressed	1
99	aly-miR156g	LOC_Os02g06600.1	3.5	19.97	1	20	2224	2243	CGACAGAAGAGAGUGAGCAC	AGGCUUGCUUUCUUCUGUCG	Cleavage	cDNA|receptor-like protein kinase 2 precursor, putative, expressed	1
100	aly-miR156g	LOC_Os03g57040.1	3.5	13.601	1	20	588	607	CGACAGAAGAGAGUGAGCAC	AUGUUUGCUCUCUUUUGUUG	Cleavage	cDNA|clathrin adaptor complex small chain domain containing protein, expressed	1
101	aly-miR156g	LOC_Os02g04680.2	3	17.281	1	20	1962	1981	CGACAGAAGAGAGUGAGCAC	AUGCUCUCUCUCUUCUGUCA	Cleavage	cDNA|OsSPL3 - SBP-box gene family member, expressed	1
102	aly-miR156g	LOC_Os02g04680.1	3	17.281	1	20	1965	1984	CGACAGAAGAGAGUGAGCAC	AUGCUCUCUCUCUUCUGUCA	Cleavage	cDNA|OsSPL3 - SBP-box gene family member, expressed	1
103	aly-miR156g	LOC_Os03g57040.2	3.5	13.601	1	20	802	821	CGACAGAAGAGAGUGAGCAC	AUGUUUGCUCUCUUUUGUUG	Cleavage	cDNA|clathrin adaptor complex small chain domain containing protein, expressed	1
104	aly-miR156g	LOC_Os07g42400.1	3.5	14.605	1	20	3069	3088	CGACAGAAGAGAGUGAGCAC	GUGCUCGCUCUCUUUUUUCC	Cleavage	cDNA|transposon protein, putative, unclassified, expressed	1
105	aly-miR156g	LOC_Os07g42400.2	3.5	14.605	1	20	3160	3179	CGACAGAAGAGAGUGAGCAC	GUGCUCGCUCUCUUUUUUCC	Cleavage	cDNA|transposon protein, putative, unclassified, expressed	1
106	aly-miR156a	LOC_Os11g30370.1	1	24.151	1	20	1091	1110	UGACAGAAGAGAGUGAGCAC	GUGCUCUCUCUCUUCUGUCA	Cleavage	cDNA|OsSPL19 - SBP-box gene family member, expressed	1
107	aly-miR156a	LOC_Os09g32944.1	1	12.271	1	20	1034	1053	UGACAGAAGAGAGUGAGCAC	GUGCUCUCUCUCUUCUGUCA	Cleavage	cDNA|OsSPL18 - SBP-box gene family member, expressed	1
108	aly-miR156a	LOC_Os09g31438.1	1	22.409	1	20	809	828	UGACAGAAGAGAGUGAGCAC	GUGCUCUCUCUCUUCUGUCA	Cleavage	cDNA|OsSPL17 - SBP-box gene family member, expressed	1
109	aly-miR156a	LOC_Os06g45310.1	1	24.671	1	20	854	873	UGACAGAAGAGAGUGAGCAC	GUGCUCUCUCUCUUCUGUCA	Cleavage	cDNA|OsSPL11 - SBP-box gene family member, expressed	1
110	aly-miR156a	LOC_Os02g07780.1	1	21.946	1	20	987	1006	UGACAGAAGAGAGUGAGCAC	GUGCUCUCUCUCUUCUGUCA	Cleavage	cDNA|OsSPL4 - SBP-box gene family member, expressed	1
111	aly-miR156a	LOC_Os08g41940.1	1	19.194	1	20	1054	1073	UGACAGAAGAGAGUGAGCAC	GUGCUCUCUCUCUUCUGUCA	Cleavage	cDNA|OsSPL16 - SBP-box gene family member, expressed	1
112	aly-miR156a	LOC_Os08g39890.1	1	22.105	1	20	992	1011	UGACAGAAGAGAGUGAGCAC	GUGCUCUCUCUCUUCUGUCA	Cleavage	cDNA|OsSPL14 - SBP-box gene family member, expressed	1
113	aly-miR156a	LOC_Os01g69830.1	1	18.596	1	20	1153	1172	UGACAGAAGAGAGUGAGCAC	GUGCUCUCUCUCUUCUGUCA	Cleavage	cDNA|OsSPL2 - SBP-box gene family member, expressed	1
114	aly-miR156a	LOC_Os02g07780.2	1	21.946	1	20	2221	2240	UGACAGAAGAGAGUGAGCAC	GUGCUCUCUCUCUUCUGUCA	Cleavage	cDNA|OsSPL4 - SBP-box gene family member, expressed	1
115	aly-miR156a	LOC_Os07g32170.2	2	14.036	1	20	664	683	UGACAGAAGAGAGUGAGCAC	AUGCUCCCUCUCUUCUGUCA	Cleavage	cDNA|OsSPL13 - SBP-box gene family member, expressed	1
116	aly-miR156a	LOC_Os07g32170.1	2	14.036	1	20	852	871	UGACAGAAGAGAGUGAGCAC	AUGCUCCCUCUCUUCUGUCA	Cleavage	cDNA|OsSPL13 - SBP-box gene family member, expressed	1
117	aly-miR156a	LOC_Os02g04680.2	2	17.281	1	20	1962	1981	UGACAGAAGAGAGUGAGCAC	AUGCUCUCUCUCUUCUGUCA	Cleavage	cDNA|OsSPL3 - SBP-box gene family member, expressed	1
118	aly-miR156a	LOC_Os02g04680.1	2	17.281	1	20	1965	1984	UGACAGAAGAGAGUGAGCAC	AUGCUCUCUCUCUUCUGUCA	Cleavage	cDNA|OsSPL3 - SBP-box gene family member, expressed	1
119	aly-miR156a	LOC_Os09g03670.1	3	10.588	1	20	324	343	UGACAGAAGAGAGUGAGCAC	CUGUUCACUCUCUUCGGUCA	Cleavage	cDNA|retrotransposon protein, putative, unclassified, expressed	1
120	aly-miR156a	LOC_Os07g42400.1	3.5	14.605	1	20	3069	3088	UGACAGAAGAGAGUGAGCAC	GUGCUCGCUCUCUUUUUUCC	Cleavage	cDNA|transposon protein, putative, unclassified, expressed	1
121	aly-miR156a	LOC_Os07g42400.2	3.5	14.605	1	20	3160	3179	UGACAGAAGAGAGUGAGCAC	GUGCUCGCUCUCUUUUUUCC	Cleavage	cDNA|transposon protein, putative, unclassified, expressed	1
122	aly-miR156a	LOC_Os02g06600.1	4	19.97	1	20	2224	2243	UGACAGAAGAGAGUGAGCAC	AGGCUUGCUUUCUUCUGUCG	Cleavage	cDNA|receptor-like protein kinase 2 precursor, putative, expressed	1
123	aly-miR156a	LOC_Os03g57040.1	4	13.601	1	20	588	607	UGACAGAAGAGAGUGAGCAC	AUGUUUGCUCUCUUUUGUUG	Cleavage	cDNA|clathrin adaptor complex small chain domain containing protein, expressed	1
124	ptc-miR159f	LOC_Os06g40330.1	1	17.336	1	21	1418	1438	AUUGGAGUGAAGGGAGCUCGA	UAGAGCUCCCUUCACUCCAAU	Cleavage	cDNA|MYB family transcription factor, putative, expressed	1
125	ptc-miR159f	LOC_Os03g21380.1	2.5	8.974	1	21	1516	1536	AUUGGAGUGAAGGGAGCUCGA	UUGAGUUCCCUUCAUUCCAAA	Cleavage	cDNA|OsCML27 - Calmodulin-related calcium sensor protein, expressed	1
126	ptc-miR159f	LOC_Os01g59660.1	2	13.275	1	21	1260	1280	AUUGGAGUGAAGGGAGCUCGA	UGGAGCUCCCUUCACUCCAAG	Cleavage	cDNA|MYB family transcription factor, putative, expressed	1
127	ptc-miR159f	LOC_Os01g59660.4	2	13.275	1	21	1180	1200	AUUGGAGUGAAGGGAGCUCGA	UGGAGCUCCCUUCACUCCAAG	Cleavage	cDNA|MYB family transcription factor, putative, expressed	1
128	ptc-miR159f	LOC_Os01g59660.3	2	13.275	1	21	1258	1278	AUUGGAGUGAAGGGAGCUCGA	UGGAGCUCCCUUCACUCCAAG	Cleavage	cDNA|MYB family transcription factor, putative, expressed	1
129	ptc-miR159f	LOC_Os01g59660.2	2	13.275	1	21	1348	1368	AUUGGAGUGAAGGGAGCUCGA	UGGAGCUCCCUUCACUCCAAG	Cleavage	cDNA|MYB family transcription factor, putative, expressed	1
130	ptc-miR159f	LOC_Os01g12700.1	3	14.208	1	21	803	823	AUUGGAGUGAAGGGAGCUCGA	UGGAGCUCCCUUUAAUCCAAU	Cleavage	cDNA|MYB family transcription factor, putative	1
131	ptc-miR159f	LOC_Os05g41166.1	3	13.577	1	21	1068	1088	AUUGGAGUGAAGGGAGCUCGA	UGGAGCUCCCUUUAAUCCAAU	Cleavage	cDNA|MYB family transcription factor, putative, expressed	1
132	ptc-miR159f	LOC_Os03g08280.1	3	16.693	1	20	287	306	AUUGGAGUGAAGGGAGCUCG	UGAGUUCUCUUCGCUUCGAU	Cleavage	cDNA|peptidase, T1 family, putative, expressed	1
133	ptc-miR159f	LOC_Os03g38210.1	3	24.506	1	20	939	958	AUUGGAGUGAAGGGAGCUCG	CGAGCUCCCUUCAAGCCAAU	Cleavage	cDNA|MYB family transcription factor, putative, expressed	1
134	ptc-miR159f	LOC_Os02g51540.1	3.5	16.908	1	21	3243	3263	AUUGGAGUGAAGGGAGCUCGA	UUGGGUUCACUUCACUCUAGU	Cleavage	cDNA|eukaryotic aspartyl protease domain containing protein, expressed	1
135	ptc-miR159f	LOC_Os05g49164.1	4	16.052	1	20	1348	1367	AUUGGAGUGAAGGGAGCUCG	GCAGCUUUCUUCACUCCAAG	Cleavage	cDNA|expressed protein	1
136	ptc-miR159f	LOC_Os10g22394.1	3.5	7.677	1	21	1707	1727	AUUGGAGUGAAGGGAGCUCGA	UCAAGCUCCCUCCACUCCGAC	Translation	cDNA|retrotransposon protein, putative, unclassified, expressed	1
137	ptc-miR159f	LOC_Os01g38100.1	4	17.281	1	20	1544	1563	AUUGGAGUGAAGGGAGCUCG	GCAGCUUUCUUCACUCCAAG	Cleavage	cDNA|expressed protein	1
138	ptc-miR159f	LOC_Os01g08200.1	4	12.646	1	21	959	979	AUUGGAGUGAAGGGAGCUCGA	UUGAUUUUUCUUCACUCCAAA	Cleavage	cDNA|ubiquitin carboxyl-terminal hydrolase 14, putative, expressed	1
139	ptc-miR159f	LOC_Os04g24410.1	4	22.58	1	21	812	832	AUUGGAGUGAAGGGAGCUCGA	UUGUGCUUCCUUCGCUCCAUU	Cleavage	cDNA|kinesin heavy chain isolog, putative, expressed	1
140	ptc-miR159f	LOC_Os04g17700.1	4	22.58	1	21	817	837	AUUGGAGUGAAGGGAGCUCGA	UUGUGCUUCCUUCGCUCCAUU	Cleavage	cDNA|kinesin heavy chain isolog, putative, expressed	1
141	ptc-miR159f	LOC_Os04g51610.1	4	17.755	1	21	3704	3724	AUUGGAGUGAAGGGAGCUCGA	UUGAGCUUACUUCACUUUAAC	Cleavage	cDNA|calcium-transporting ATPase, plasma membrane-type, putative, expressed	1
142	ptc-miR159f	LOC_Os04g51610.3	4	17.755	1	21	3867	3887	AUUGGAGUGAAGGGAGCUCGA	UUGAGCUUACUUCACUUUAAC	Cleavage	cDNA|calcium-transporting ATPase, plasma membrane-type, putative, expressed	1
143	ptc-miR159f	LOC_Os08g35948.2	3.5	23.19	1	20	710	729	AUUGGAGUGAAGGGAGCUCG	GGAGCUCCCUUCUCUCCAGA	Cleavage	cDNA|expressed protein	1
144	pta-miR159b	LOC_Os12g24510.1	2.5	20.597	1	20	2764	2783	UUGGAUUGAAGAGAGCUCCC	GGGGGUUUUUUUCAAUCUAA	Cleavage	cDNA|retrotransposon protein, putative, unclassified, expressed	1
145	pta-miR159b	LOC_Os01g12700.1	2.5	14.455	1	20	803	822	UUGGAUUGAAGAGAGCUCCC	UGGAGCUCCCUUUAAUCCAA	Cleavage	cDNA|MYB family transcription factor, putative	1
146	pta-miR159b	LOC_Os01g46984.1	2.5	16.937	1	20	283	302	UUGGAUUGAAGAGAGCUCCC	GAGAGCUCUCUUCAGUCCAC	Cleavage	cDNA|expressed protein	1
147	pta-miR159b	LOC_Os05g41166.1	2.5	13.76	1	20	1068	1087	UUGGAUUGAAGAGAGCUCCC	UGGAGCUCCCUUUAAUCCAA	Cleavage	cDNA|MYB family transcription factor, putative, expressed	1
148	pta-miR159b	LOC_Os04g33760.1	2.5	16.99	1	20	1257	1276	UUGGAUUGAAGAGAGCUCCC	GGGAGCUCUCUGUAAUUCAG	Translation	cDNA|DUF584 domain containing protein, putative, expressed	1
149	pta-miR159b	LOC_Os09g36650.1	3	15.566	1	20	699	718	UUGGAUUGAAGAGAGCUCCC	CGGAGCUCCAUUCAAUCCAA	Translation	cDNA|expressed protein	1
150	pta-miR159b	LOC_Os01g59660.1	3.5	14.607	1	20	1260	1279	UUGGAUUGAAGAGAGCUCCC	UGGAGCUCCCUUCACUCCAA	Cleavage	cDNA|MYB family transcription factor, putative, expressed	1
151	pta-miR159b	LOC_Os01g59660.4	3.5	14.607	1	20	1180	1199	UUGGAUUGAAGAGAGCUCCC	UGGAGCUCCCUUCACUCCAA	Cleavage	cDNA|MYB family transcription factor, putative, expressed	1
152	pta-miR159b	LOC_Os01g59660.3	3.5	14.607	1	20	1258	1277	UUGGAUUGAAGAGAGCUCCC	UGGAGCUCCCUUCACUCCAA	Cleavage	cDNA|MYB family transcription factor, putative, expressed	1
153	pta-miR159b	LOC_Os01g59660.2	3.5	14.607	1	20	1348	1367	UUGGAUUGAAGAGAGCUCCC	UGGAGCUCCCUUCACUCCAA	Cleavage	cDNA|MYB family transcription factor, putative, expressed	1
154	pta-miR159b	LOC_Os09g08790.1	3.5	22.006	1	20	2709	2728	UUGGAUUGAAGAGAGCUCCC	AGGAGAUUUCUUCGAUCCAG	Cleavage	cDNA|transposon protein, putative, CACTA, En/Spm sub-class, expressed	1
155	pta-miR159b	LOC_Os09g38530.1	3	22.765	1	20	1504	1523	UUGGAUUGAAGAGAGCUCCC	GGGAGCUAUCUUGGAUUCAA	Cleavage	cDNA|transmembrane 9 superfamily member, putative, expressed	1
156	pta-miR159b	LOC_Os02g43080.1	3.5	16.244	1	20	2473	2492	UUGGAUUGAAGAGAGCUCCC	GGGAACUCUCUUCAGUUCCA	Cleavage	cDNA|PPR repeat domain containing protein, putative, expressed	1
157	pta-miR159b	LOC_Os05g49164.1	4	15.085	1	20	1347	1366	UUGGAUUGAAGAGAGCUCCC	AGCAGCUUUCUUCACUCCAA	Cleavage	cDNA|expressed protein	1
158	pta-miR159b	LOC_Os01g38100.1	4	16.295	1	20	1543	1562	UUGGAUUGAAGAGAGCUCCC	AGCAGCUUUCUUCACUCCAA	Cleavage	cDNA|expressed protein	1
159	zma-miR159e	LOC_Os01g12700.1	2	14.208	1	21	803	823	AUUGGUUUGAAGGGAGCUCCA	UGGAGCUCCCUUUAAUCCAAU	Cleavage	cDNA|MYB family transcription factor, putative	1
160	zma-miR159e	LOC_Os05g41166.1	2	13.577	1	21	1068	1088	AUUGGUUUGAAGGGAGCUCCA	UGGAGCUCCCUUUAAUCCAAU	Cleavage	cDNA|MYB family transcription factor, putative, expressed	1
161	zma-miR159e	LOC_Os03g38210.1	1.5	24.506	1	20	939	958	AUUGGUUUGAAGGGAGCUCC	CGAGCUCCCUUCAAGCCAAU	Cleavage	cDNA|MYB family transcription factor, putative, expressed	1
162	zma-miR159e	LOC_Os01g11430.1	2	22.65	1	20	1113	1132	AUUGGUUUGAAGGGAGCUCC	GGAGCCCCCUUCAAACCAAA	Cleavage	cDNA|expressed protein	1
163	zma-miR159e	LOC_Os08g25839.1	3	17.942	1	21	236	256	AUUGGUUUGAAGGGAGCUCCA	UGGAGCUCUCGUCAGGCCAGU	Translation	cDNA|expressed protein	1
164	zma-miR159e	LOC_Os06g25540.1	2.5	22.369	1	20	203	222	AUUGGUUUGAAGGGAGCUCC	GCAGCUCCCUUCAAACCACU	Cleavage	cDNA|expressed protein	1
165	zma-miR159e	LOC_Os01g59660.1	4	13.275	1	21	1260	1280	AUUGGUUUGAAGGGAGCUCCA	UGGAGCUCCCUUCACUCCAAG	Cleavage	cDNA|MYB family transcription factor, putative, expressed	1
166	zma-miR159e	LOC_Os01g59660.4	4	13.275	1	21	1180	1200	AUUGGUUUGAAGGGAGCUCCA	UGGAGCUCCCUUCACUCCAAG	Cleavage	cDNA|MYB family transcription factor, putative, expressed	1
167	zma-miR159e	LOC_Os01g59660.3	4	13.275	1	21	1258	1278	AUUGGUUUGAAGGGAGCUCCA	UGGAGCUCCCUUCACUCCAAG	Cleavage	cDNA|MYB family transcription factor, putative, expressed	1
168	zma-miR159e	LOC_Os01g59660.2	4	13.275	1	21	1348	1368	AUUGGUUUGAAGGGAGCUCCA	UGGAGCUCCCUUCACUCCAAG	Cleavage	cDNA|MYB family transcription factor, putative, expressed	1
169	zma-miR159e	LOC_Os06g47740.1	3.5	24.944	1	21	749	769	AUUGGUUUGAAGGGAGCUCCA	UGGAGCUCCCGUUGAACCAGA	Translation	cDNA|phytosulfokine receptor precursor, putative, expressed	1
170	zma-miR159e	LOC_Os06g42360.1	4	13.731	1	21	2	22	AUUGGUUUGAAGGGAGCUCCA	UGGAGCUCACUUCAGAGCAAG	Cleavage	cDNA|retrotransposon protein, putative, unclassified, expressed	1
171	zma-miR159e	LOC_Os11g19600.1	4	19.355	1	21	278	298	AUUGGUUUGAAGGGAGCUCCA	UGGAGCUCACUUCAGAGCAAG	Cleavage	cDNA|retrotransposon protein, putative, unclassified, expressed	1
172	zma-miR159e	LOC_Os06g47890.1	3.5	17.47	1	20	2151	2170	AUUGGUUUGAAGGGAGCUCC	CGAGCUUCCUUCAGAACAAU	Cleavage	cDNA|OsFBO9 - F-box and other domain containing protein, expressed	1
173	zma-miR159e	LOC_Os09g32430.1	3.5	21.857	1	21	707	727	AUUGGUUUGAAGGGAGCUCCA	UGGUGCUACCUUCAAACCAGG	Cleavage	cDNA|oxidoreductase, putative, expressed	1
174	zma-miR159e	LOC_Os05g42240.1	3.5	18.682	1	20	627	646	AUUGGUUUGAAGGGAGCUCC	AGAGCACCCUUCAAGCCAAA	Cleavage	cDNA|expressed protein	1
175	aly-miR165a	LOC_Os03g01890.1	1.5	22.598	1	20	1090	1109	UCGGACCAGGCUUCAUCCCC	UGGGAUGAAGCCUGGUCCGG	Cleavage	cDNA|START domain containing protein, expressed	1
176	aly-miR165a	LOC_Os10g33960.1	1.5	19.736	1	20	925	944	UCGGACCAGGCUUCAUCCCC	UGGGAUGAAGCCUGGUCCGG	Cleavage	cDNA|START domain containing protein, expressed	1
177	aly-miR165a	LOC_Os12g41860.1	1.5	20.46	1	20	878	897	UCGGACCAGGCUUCAUCCCC	UGGGAUGAAGCCUGGUCCGG	Cleavage	cDNA|START domain containing protein, expressed	1
178	aly-miR165a	LOC_Os03g43930.1	1.5	21.231	1	20	956	975	UCGGACCAGGCUUCAUCCCC	UGGGAUGAAGCCUGGUCCGG	Cleavage	cDNA|START domain containing protein, expressed	1
179	aly-miR165a	LOC_Os03g43930.2	1.5	21.231	1	20	956	975	UCGGACCAGGCUUCAUCCCC	UGGGAUGAAGCCUGGUCCGG	Cleavage	cDNA|START domain containing protein, expressed	1
180	aly-miR165a	LOC_Os10g33960.2	1.5	19.736	1	20	697	716	UCGGACCAGGCUUCAUCCCC	UGGGAUGAAGCCUGGUCCGG	Cleavage	cDNA|START domain containing protein, expressed	1
181	aly-miR165a	LOC_Os03g01890.2	1.5	22.598	1	20	1090	1109	UCGGACCAGGCUUCAUCCCC	UGGGAUGAAGCCUGGUCCGG	Cleavage	cDNA|START domain containing protein, expressed	1
182	aly-miR165a	LOC_Os10g33960.4	1.5	19.736	1	20	925	944	UCGGACCAGGCUUCAUCCCC	UGGGAUGAAGCCUGGUCCGG	Cleavage	cDNA|START domain containing protein, expressed	1
183	aly-miR165a	LOC_Os10g33960.3	1.5	19.736	1	20	925	944	UCGGACCAGGCUUCAUCCCC	UGGGAUGAAGCCUGGUCCGG	Cleavage	cDNA|START domain containing protein, expressed	1
184	aly-miR165a	LOC_Os04g23200.1	2.5	24.586	1	20	1498	1517	UCGGACCAGGCUUCAUCCCC	GGGGAUGAAGCCUGGUCCCU	Cleavage	cDNA|expressed protein	1
185	aly-miR165a	LOC_Os05g34460.1	3.5	19.268	1	20	1128	1147	UCGGACCAGGCUUCAUCCCC	UGGGAUGAAGCCUGAUUUGA	Cleavage	cDNA|OsDegp7 - Putative Deg protease homologue, expressed	1
186	aly-miR165a	LOC_Os01g33740.1	2.5	19.615	1	20	1555	1574	UCGGACCAGGCUUCAUCCCC	GGGCCUGAAGCCUGGUCCGG	Cleavage	cDNA|retrotransposon protein, putative, unclassified, expressed	1
187	aly-miR165a	LOC_Os03g44835.1	3.5	20.17	1	20	1246	1265	UCGGACCAGGCUUCAUCCCC	AGGAAUGAAGCCUGAUCCGA	Cleavage	cDNA|expressed protein	1
188	aly-miR165a	LOC_Os04g46570.2	3.5	24.398	1	20	195	214	UCGGACCAGGCUUCAUCCCC	GGGGAGGAAGCCUGAUCCGU	Cleavage	cDNA|growth regulator related protein, putative, expressed	1
189	aly-miR165a	LOC_Os04g46570.1	3.5	24.398	1	20	195	214	UCGGACCAGGCUUCAUCCCC	GGGGAGGAAGCCUGAUCCGU	Cleavage	cDNA|growth regulator related protein, putative, expressed	1
190	aly-miR165a	LOC_Os04g05700.1	3.5	22.835	1	20	1839	1858	UCGGACCAGGCUUCAUCCCC	GGGGAUUGAGCCUGAUCUGA	Cleavage	cDNA|expressed protein	1
191	aly-miR166a	LOC_Os10g26730.2	2	18.381	1	21	820	840	GGAAUGUUGUCUGGCUCGAGG	CCUCGAGCCAGAUGACGUUUC	Cleavage	cDNA|exonuclease, putative, expressed	1
192	aly-miR166a	LOC_Os10g26730.1	2	19.007	1	21	912	932	GGAAUGUUGUCUGGCUCGAGG	CCUCGAGCCAGAUGACGUUUC	Cleavage	cDNA|exonuclease, putative, expressed	1
193	aly-miR166a	LOC_Os01g42520.1	3.5	16.873	1	21	1811	1831	GGAAUGUUGUCUGGCUCGAGG	CUUCGGACCAGAUAACAUUUU	Cleavage	cDNA|expressed protein	1
194	aly-miR166a	LOC_Os10g40060.2	3.5	21.132	1	21	1317	1337	GGAAUGUUGUCUGGCUCGAGG	CCUCAAGCCAGGCAACAUCCU	Cleavage	cDNA|protein kinase, putative, expressed	1
195	aly-miR166a	LOC_Os10g40060.4	3.5	21.132	1	21	1370	1390	GGAAUGUUGUCUGGCUCGAGG	CCUCAAGCCAGGCAACAUCCU	Cleavage	cDNA|protein kinase, putative, expressed	1
196	aly-miR166a	LOC_Os10g40060.1	3.5	21.132	1	21	1448	1468	GGAAUGUUGUCUGGCUCGAGG	CCUCAAGCCAGGCAACAUCCU	Cleavage	cDNA|protein kinase, putative, expressed	1
197	aly-miR166a	LOC_Os10g40060.3	3.5	21.132	1	21	1486	1506	GGAAUGUUGUCUGGCUCGAGG	CCUCAAGCCAGGCAACAUCCU	Cleavage	cDNA|protein kinase, putative, expressed	1
198	aly-miR166a	LOC_Os07g23540.1	3.5	16.246	1	21	1098	1118	GGAAUGUUGUCUGGCUCGAGG	CUUCGAGCGAGACAACCUUUC	Cleavage	cDNA|retrotransposon protein, putative, unclassified, expressed	1
199	aly-miR166a	LOC_Os09g32410.1	4	10.908	1	21	2738	2758	GGAAUGUUGUCUGGCUCGAGG	UCUUGAGUUAGGCGACAUUUA	Cleavage	cDNA|OsFBX333 - F-box domain containing protein, expressed	1
200	aly-miR166a	LOC_Os10g18860.1	3.5	19.959	1	21	1780	1800	GGAAUGUUGUCUGGCUCGAGG	UUUCGAGCUGCACAACAUUCA	Translation	cDNA|retrotransposon protein, putative, Ty1-copia subclass, expressed	1
201	aly-miR166a	LOC_Os12g24420.1	4	24.993	1	21	309	329	GGAAUGUUGUCUGGCUCGAGG	CCUCAAGCCGGACAACGUCCU	Cleavage	cDNA|cyclin-dependent kinase G-1, putative, expressed	1
202	aly-miR166a	LOC_Os07g42730.1	4	19.784	1	20	838	857	GGAAUGUUGUCUGGCUCGAG	AUCGAGUCGGACGAUAUUCA	Cleavage	cDNA|EF hand family protein, expressed	1
203	aly-miR166a	LOC_Os01g24420.1	4	19.047	1	21	906	926	GGAAUGUUGUCUGGCUCGAGG	CUUUGACCCAGACAACAUCCU	Cleavage	cDNA|expressed protein	1
204	aly-miR166a	LOC_Os02g54590.1	4	17.366	1	21	1866	1886	GGAAUGUUGUCUGGCUCGAGG	CCUCAAGCCGGGCAACAUCCU	Cleavage	cDNA|serine threonine kinase, putative, expressed	1
205	aly-miR166a	LOC_Os12g41620.1	3.5	19.809	1	21	1463	1483	GGAAUGUUGUCUGGCUCGAGG	UCUCGUGCUGGACAAUAUUUU	Cleavage	cDNA|WD domain, G-beta repeat domain containing protein, expressed	1
206	aly-miR166a	LOC_Os12g24220.1	3.5	18.776	1	21	2220	2240	GGAAUGUUGUCUGGCUCGAGG	CCGCGAGUUCGACAACAUUUC	Cleavage	cDNA|retrotransposon protein, putative, unclassified, expressed	1
207	aly-miR166a	LOC_Os09g20620.1	4	21.219	1	20	745	764	GGAAUGUUGUCUGGCUCGAG	GUUGAGUCAGAUGAUAUUUC	Cleavage	cDNA|retrotransposon protein, putative, LINE subclass, expressed	1
208	aly-miR168a	LOC_Os04g55730.1	4	15.385	1	21	1401	1421	CCCGCCUUGCAUCAACUGAAU	AUUUGGUUAAUGCAAGGUUGG	Cleavage	cDNA|alpha-N-acetylglucosaminidase, putative, expressed	1
209	aly-miR168a	LOC_Os03g54910.1	3	14.95	1	20	856	875	CCCGCCUUGCAUCAACUGAA	UUUAGUUCAUGCUAGGUGGG	Cleavage	cDNA|X8 domain containing protein, expressed	1
210	aly-miR168a	LOC_Os07g46730.1	3.5	17.91	1	21	126	146	CCCGCCUUGCAUCAACUGAAU	GUUCAGUUGAGGCUAGGUGGU	Translation	cDNA|PPR repeat domain containing protein, putative, expressed	1
211	aly-miR168a	LOC_Os06g15340.1	4	17.675	1	21	985	1005	CCCGCCUUGCAUCAACUGAAU	AUUGAGUUGGUGGAAGGCGCG	Translation	cDNA|transposon protein, putative, CACTA, En/Spm sub-class, expressed	1
212	aly-miR168a	LOC_Os06g02200.1	4	21.628	1	21	1491	1511	CCCGCCUUGCAUCAACUGAAU	GUUUGGUUGAUGAAGGACGGG	Translation	cDNA|pentatricopeptide, putative, expressed	1
213	aly-miR168a	LOC_Os10g33874.1	4	12.491	1	20	1494	1513	CCCGCCUUGCAUCAACUGAA	GUUAGUUGAAGCAAGGUGGU	Translation	cDNA|PPR repeat domain containing protein, putative, expressed	1
214	aly-miR168a	LOC_Os03g53510.2	4	19.121	1	20	1226	1245	CCCGCCUUGCAUCAACUGAA	AUCCGUUGAUGCAAGCUGGG	Cleavage	cDNA|WD domain, G-beta repeat domain containing protein, expressed	1
215	aly-miR168a	LOC_Os09g12370.1	4	15.36	1	21	73	93	CCCGCCUUGCAUCAACUGAAU	GUUGAGUUGGUGGAAGGCGCG	Translation	cDNA|transposon protein, putative, CACTA, En/Spm sub-class	1
216	aly-miR168a	LOC_Os01g18550.1	4	17.141	1	21	409	429	CCCGCCUUGCAUCAACUGAAU	GUUGAGUUGGUGAAAGGCGCG	Translation	cDNA|transposon protein, putative, CACTA, En/Spm sub-class, expressed	1
217	aly-miR168a	LOC_Os06g33840.1	4	17.84	1	21	631	651	CCCGCCUUGCAUCAACUGAAU	GUUGAGUUGGUGGAAGGCGCG	Translation	cDNA|transposon protein, putative, CACTA, En/Spm sub-class, expressed	1
218	hvu-miR168-5p	LOC_Os10g08022.1	3.5	21.797	1	21	1131	1151	UCGCUUGGUGCAGAUCGGGAC	GUACUGAUCUGCAUCAGGCGC	Cleavage	cDNA|fructose-bisphospate aldolase isozyme, putative, expressed	1
219	hvu-miR168-5p	LOC_Os12g34620.1	3.5	8.973	1	20	461	480	UCGCUUGGUGCAGAUCGGGA	UCCCGAUCUUCACCAAGCAG	Translation	cDNA|expressed protein	1
220	hvu-miR168-5p	LOC_Os07g45039.1	3.5	16.425	1	21	144	164	UCGCUUGGUGCAGAUCGGGAC	GACUCGAUCUGCGCCCAGCGA	Cleavage	cDNA|expressed protein	1
221	hvu-miR168-5p	LOC_Os02g45070.2	3.5	18.305	1	20	564	583	UCGCUUGGUGCAGAUCGGGA	UCCCGAGCUGCACCAAGCCU	Cleavage	cDNA|PINHEAD, putative, expressed	1
222	hvu-miR168-5p	LOC_Os04g47870.1	3.5	15.862	1	20	668	687	UCGCUUGGUGCAGAUCGGGA	UCCCGAGCUGCACCAAGCCC	Cleavage	cDNA|PINHEAD, putative, expressed	1
223	hvu-miR168-5p	LOC_Os04g47870.2	3.5	15.862	1	20	708	727	UCGCUUGGUGCAGAUCGGGA	UCCCGAGCUGCACCAAGCCC	Cleavage	cDNA|PINHEAD, putative, expressed	1
224	hvu-miR168-5p	LOC_Os02g45070.1	3.5	18.305	1	20	710	729	UCGCUUGGUGCAGAUCGGGA	UCCCGAGCUGCACCAAGCCU	Cleavage	cDNA|PINHEAD, putative, expressed	1
225	hvu-miR168-5p	LOC_Os02g47690.1	3	18.544	1	20	427	446	UCGCUUGGUGCAGAUCGGGA	CUCGGAUCUGCACCAGGCGA	Cleavage	cDNA|retrotransposon protein, putative, Ty3-gypsy subclass, expressed	1
226	hvu-miR168-5p	LOC_Os01g53160.1	3	23.456	1	20	176	195	UCGCUUGGUGCAGAUCGGGA	UCUCGGUCUUCACCAGGCGG	Translation	cDNA|DUF623 domain containing protein, expressed	1
227	hvu-miR168-5p	LOC_Os11g44860.1	3	10.893	1	20	1979	1998	UCGCUUGGUGCAGAUCGGGA	UCCUGAUCUGCAACAAGAGA	Cleavage	cDNA|cysteine-rich receptor-like protein kinase 28 precursor, putative, expressed	1
228	hvu-miR168-5p	LOC_Os03g48180.1	3	20.05	1	20	1807	1826	UCGCUUGGUGCAGAUCGGGA	UCAUGAUCUGCGCCAAGUGG	Cleavage	cDNA|peptide transporter PTR2, putative, expressed	1
229	hvu-miR168-5p	LOC_Os03g48180.2	3	20.05	1	20	1905	1924	UCGCUUGGUGCAGAUCGGGA	UCAUGAUCUGCGCCAAGUGG	Cleavage	cDNA|peptide transporter PTR2, putative, expressed	1
230	hvu-miR168-5p	LOC_Os11g07160.1	3.5	19.507	1	21	131	151	UCGCUUGGUGCAGAUCGGGAC	GUCUCGAUCCGCAGCAAGCGC	Cleavage	cDNA|receptor protein kinase CLAVATA1 precursor, putative, expressed	1
231	hvu-miR168-5p	LOC_Os02g58490.1	3	14.404	1	20	446	465	UCGCUUGGUGCAGAUCGGGA	UCCCGAGCUGCGCCAAGCAA	Cleavage	cDNA|PINHEAD, putative, expressed	1
232	gma-miR396e	LOC_Os01g32750.1	2	20.9	1	22	578	599	UUCCACAGCUUUCUUGAACUGU	GCGGUUUAAGAGAGCUGUGGGA	Cleavage	cDNA|TATA binding protein-associated factor, putative, expressed	1
233	gma-miR396e	LOC_Os04g57050.1	2	20.362	1	20	854	873	UUCCACAGCUUUCUUGAACU	AGUUCAAGGAGGCUGUGGAC	Cleavage	cDNA|jasmonate O-methyltransferase, putative, expressed	1
234	gma-miR396e	LOC_Os01g52640.3	2.5	24.757	1	22	2355	2376	UUCCACAGCUUUCUUGAACUGU	AUGGUUCAGUGAAGCUGUGGAA	Cleavage	cDNA|suppressor of phythchrome A, putative, expressed	1
235	gma-miR396e	LOC_Os04g57070.1	2.5	23.012	1	22	597	618	UUCCACAGCUUUCUUGAACUGU	AGAGUUCAAGGAGGUUGUGGAC	Cleavage	cDNA|jasmonate O-methyltransferase, putative, expressed	1
236	gma-miR396e	LOC_Os06g45100.1	3.5	13.42	1	22	778	799	UUCCACAGCUUUCUUGAACUGU	ACAGUUCAGAAAGGCUGUUGAA	Cleavage	cDNA|FAD binding domain of DNA photolyase domain containing protein, expressed	1
237	gma-miR396e	LOC_Os06g28060.1	3	24.516	1	22	1147	1168	UUCCACAGCUUUCUUGAACUGU	GCAGUUCUGGAAAGCUGGGGAA	Cleavage	cDNA|ATP-binding region, ATPase-like domain containing protein, expressed	1
238	gma-miR396e	LOC_Os06g28060.2	3	24.516	1	22	1147	1168	UUCCACAGCUUUCUUGAACUGU	GCAGUUCUGGAAAGCUGGGGAA	Cleavage	cDNA|ATP-binding region, ATPase-like domain containing protein, expressed	1
239	gma-miR396e	LOC_Os06g10310.1	2	18.404	1	22	422	444	UUCCACA-GCUUUCUUGAACUGU	ACCGUUCAAGAAAGCCUGUGGAA	Cleavage	cDNA|growth regulating factor protein, putative, expressed	1
240	gma-miR396e	LOC_Os06g02560.2	2	19.143	1	22	604	626	UUCCACA-GCUUUCUUGAACUGU	ACCGUUCAAGAAAGCCUGUGGAA	Cleavage	cDNA|growth-regulating factor, putative, expressed	1
241	gma-miR396e	LOC_Os04g51190.3	2	20.253	1	22	534	556	UUCCACA-GCUUUCUUGAACUGU	ACCGUUCAAGAAAGCCUGUGGAA	Cleavage	cDNA|growth-regulating factor, putative, expressed	1
242	gma-miR396e	LOC_Os04g51190.1	2	20.253	1	22	534	556	UUCCACA-GCUUUCUUGAACUGU	ACCGUUCAAGAAAGCCUGUGGAA	Cleavage	cDNA|growth-regulating factor, putative, expressed	1
243	gma-miR396e	LOC_Os04g51190.2	2	20.253	1	22	534	556	UUCCACA-GCUUUCUUGAACUGU	ACCGUUCAAGAAAGCCUGUGGAA	Cleavage	cDNA|growth-regulating factor, putative, expressed	1
244	gma-miR396e	LOC_Os06g02560.1	2	19.143	1	22	604	626	UUCCACA-GCUUUCUUGAACUGU	ACCGUUCAAGAAAGCCUGUGGAA	Cleavage	cDNA|growth-regulating factor, putative, expressed	1
245	gma-miR396e	LOC_Os06g02560.3	2	19.143	1	22	624	646	UUCCACA-GCUUUCUUGAACUGU	ACCGUUCAAGAAAGCCUGUGGAA	Cleavage	cDNA|growth-regulating factor, putative, expressed	1
246	gma-miR396e	LOC_Os03g51970.1	2	24.259	1	22	418	440	UUCCACA-GCUUUCUUGAACUGU	ACCGUUCAAGAAAGCAUGUGGAA	Cleavage	cDNA|growth-regulating factor, putative, expressed	1
247	gma-miR396e	LOC_Os12g29980.2	2	15.811	1	22	731	753	UUCCACA-GCUUUCUUGAACUGU	ACCGUUCAAGAAAGCAUGUGGAA	Cleavage	cDNA|growth regulating factor protein, putative, expressed	1
248	gma-miR396e	LOC_Os12g29980.1	2	15.811	1	22	773	795	UUCCACA-GCUUUCUUGAACUGU	ACCGUUCAAGAAAGCAUGUGGAA	Cleavage	cDNA|growth regulating factor protein, putative, expressed	1
249	gma-miR396e	LOC_Os02g53690.1	2	17.991	1	22	569	591	UUCCACA-GCUUUCUUGAACUGU	ACCGUUCAAGAAAGCCUGUGGAA	Cleavage	cDNA|growth regulating factor protein, putative, expressed	1
250	gma-miR396e	LOC_Os03g47140.1	2	14.302	1	22	946	968	UUCCACA-GCUUUCUUGAACUGU	ACCGUUCAAGAAAGCCUGUGGAA	Cleavage	cDNA|growth regulating factor protein, putative, expressed	1
251	gma-miR396e	LOC_Os11g19810.1	3.5	17.475	1	22	1602	1623	UUCCACAGCUUUCUUGAACUGU	ACUGUCCAAGAAGGCUGUGGAU	Cleavage	cDNA|PWWP domain containing protein, expressed	1
252	gma-miR396e	LOC_Os11g19810.2	3.5	17.475	1	22	1800	1821	UUCCACAGCUUUCUUGAACUGU	ACUGUCCAAGAAGGCUGUGGAU	Cleavage	cDNA|PWWP domain containing protein, expressed	1
253	gma-miR396e	LOC_Os09g34980.1	3.5	13.058	1	22	779	800	UUCCACAGCUUUCUUGAACUGU	AUUGUUUAAGGGAGUUGUGGGA	Cleavage	cDNA|zinc knuckle family protein, expressed	1
254	ptc-miR397b	LOC_Os01g62490.1	1.5	20.984	1	21	761	781	CCAUUGAGUGCAGCGUUGAUG	CAUCAACGCUGCGCUCAAUGA	Cleavage	cDNA|laccase precursor protein, putative, expressed	1
255	ptc-miR397b	LOC_Os05g38410.1	2.5	16.443	1	21	747	767	CCAUUGAGUGCAGCGUUGAUG	CAUCAACGCUGCACUCAACGA	Cleavage	cDNA|laccase precursor protein, putative, expressed	1
256	ptc-miR397b	LOC_Os01g63200.1	2	19.633	1	21	666	686	CCAUUGAGUGCAGCGUUGAUG	CAUCAACGCUGCAGUCAAUGU	Cleavage	cDNA|laccase precursor protein, putative, expressed	1
257	ptc-miR397b	LOC_Os05g38420.1	2.5	16.443	1	21	747	767	CCAUUGAGUGCAGCGUUGAUG	CAUCAACGCUGCACUCAACGA	Cleavage	cDNA|laccase precursor protein, putative, expressed	1
258	ptc-miR397b	LOC_Os11g48060.1	2.5	15.156	1	21	1180	1200	CCAUUGAGUGCAGCGUUGAUG	CAUCAACGCUGCACUGAAUGA	Cleavage	cDNA|laccase-22 precursor, putative, expressed	1
259	ptc-miR397b	LOC_Os04g03250.1	2.5	18.461	1	21	2439	2459	CCAUUGAGUGCAGCGUUGAUG	CAUCAAUGCUUUAUUCAAUGG	Translation	cDNA|retrotransposon protein, putative, Ty3-gypsy subclass, expressed	1
260	ptc-miR397b	LOC_Os08g35210.1	2	24.963	1	20	2841	2860	CCAUUGAGUGCAGCGUUGAU	GUCGACGCUGCUCUCAAUGG	Translation	cDNA|ferric reductase, putative, expressed	1
261	ptc-miR397b	LOC_Os01g60010.1	3	18.593	1	20	813	832	CCAUUGAGUGCAGCGUUGAU	UUUAACGUUGUGCUCAAUGG	Cleavage	cDNA|PPR repeat domain containing protein, putative, expressed	1
262	ptc-miR397b	LOC_Os03g16610.1	3	17.719	1	20	782	801	CCAUUGAGUGCAGCGUUGAU	AUCAACGCUGCGCUCAACGA	Cleavage	cDNA|laccase precursor protein, putative, expressed	1
263	ptc-miR397b	LOC_Os05g35770.1	4	23.203	1	21	449	469	CCAUUGAGUGCAGCGUUGAUG	CAUCAAUGUUGCAUUCAAGGC	Cleavage	cDNA|serine/threonine-protein kinase SAPK4, putative, expressed	1
264	ptc-miR397b	LOC_Os08g33360.1	3.5	21.402	1	21	171	191	CCAUUGAGUGCAGCGUUGAUG	UAUCAAUGUUGUGUUCAAUGU	Cleavage	cDNA|transposon protein, putative, Mariner sub-class, expressed	1
265	ptc-miR397b	LOC_Os01g44330.1	3.5	17.216	1	21	681	701	CCAUUGAGUGCAGCGUUGAUG	CAUCAACGCUGCAGUCAACGA	Cleavage	cDNA|laccase precursor protein, putative, expressed	1
266	ptc-miR397b	LOC_Os10g18640.1	3	18.046	1	21	491	511	CCAUUGAGUGCAGCGUUGAUG	CAUCAAUGCUUGAUUCAAUGG	Translation	cDNA|retrotransposon protein, putative, Ty3-gypsy subclass	1
267	ptc-miR397b	LOC_Os09g37870.1	3	18.322	1	21	186	206	CCAUUGAGUGCAGCGUUGAUG	CAUCAACGCCGCUUUCGAUGG	Translation	cDNA|expressed protein	1
268	ptc-miR397b	LOC_Os12g22440.1	3	21.593	1	21	1165	1185	CCAUUGAGUGCAGCGUUGAUG	CAUCAAUGCUUGAUUCAAUGG	Translation	cDNA|retrotransposon protein, putative, Ty3-gypsy subclass, expressed	1
269	ptc-miR397b	LOC_Os04g17280.1	3	20.078	1	21	604	624	CCAUUGAGUGCAGCGUUGAUG	CAUCAAUGCUUGAUUCAAUGG	Translation	cDNA|retrotransposon protein, putative, Ty3-gypsy subclass, expressed	1
270	ptc-miR397b	LOC_Os07g24640.1	3	21.597	1	21	1627	1647	CCAUUGAGUGCAGCGUUGAUG	CAUCAAUGCUUGAUUCAAUGG	Translation	cDNA|retrotransposon protein, putative, Ty3-gypsy subclass, expressed	1
271	ptc-miR397b	LOC_Os08g22480.1	3	17.727	1	21	1630	1650	CCAUUGAGUGCAGCGUUGAUG	CAUCAAUGCUUGAUUCAAUGG	Translation	cDNA|retrotransposon protein, putative, Ty3-gypsy subclass, expressed	1
272	ptc-miR397b	LOC_Os10g13480.1	3	13.247	1	21	4	24	CCAUUGAGUGCAGCGUUGAUG	CAUCAAUGCUUGAUUCAAUGG	Translation	cDNA|retrotransposon protein, putative, Ty3-gypsy subclass	1
273	osa-miR528	LOC_Os08g04310.1	2	20.806	1	21	247	267	UGGAAGGGGCAUGCAGAGGAG	CUCUUCUGCUUGCCUCUUCCA	Cleavage	cDNA|plastocyanin-like domain containing protein, putative, expressed	1
274	osa-miR528	LOC_Os06g06050.1	1.5	9.118	1	21	2648	2668	UGGAAGGGGCAUGCAGAGGAG	UUCCUCUGCUUGCCUCUUCCA	Cleavage	cDNA|OsFBL27 - F-box domain and LRR containing protein, expressed	1
275	osa-miR528	LOC_Os01g40150.1	2.5	18.749	1	21	2693	2713	UGGAAGGGGCAUGCAGAGGAG	CUCCUCUGUGUCUCCCUUCCA	Translation	cDNA|eukaryotic translation initiation factor 5B, putative, expressed	1
276	osa-miR528	LOC_Os06g37150.1	2.5	16.324	1	21	2000	2020	UGGAAGGGGCAUGCAGAGGAG	CUCCUCAGCAUGCCCAUUCCA	Cleavage	cDNA|L-ascorbate oxidase precursor, putative, expressed	1
277	osa-miR528	LOC_Os09g32050.2	3.5	14.473	1	21	1543	1563	UGGAAGGGGCAUGCAGAGGAG	CUCCUCUGCAUGCUUUUUUUU	Cleavage	cDNA|chaperone protein dnaJ 10, putative, expressed	1
278	osa-miR528	LOC_Os09g32050.1	3.5	14.473	1	21	1626	1646	UGGAAGGGGCAUGCAGAGGAG	CUCCUCUGCAUGCUUUUUUUU	Cleavage	cDNA|chaperone protein dnaJ 10, putative, expressed	1
279	osa-miR528	LOC_Os07g38290.1	2	19.606	1	21	528	547	UGGAAGGGGCAUGCAGAGGAG	CUCCUCUGC-UGCCCCUUCCA	Cleavage	cDNA|plastocyanin-like domain containing protein, putative, expressed	1
280	osa-miR528	LOC_Os01g44330.1	3	18.884	1	21	41	61	UGGAAGGGGCAUGCAGAGGAG	CUCUUCUGCUUGCCCUUUUCG	Cleavage	cDNA|laccase precursor protein, putative, expressed	1
281	osa-miR528	LOC_Os09g33800.2	3	11.738	1	21	371	391	UGGAAGGGGCAUGCAGAGGAG	CUCCUCCGCGUGUCCUUUCCG	Cleavage	cDNA|arabinogalactan protein, putative, expressed	1
282	osa-miR528	LOC_Os01g62600.1	3.5	15.027	1	21	39	59	UGGAAGGGGCAUGCAGAGGAG	CUCCUCCGCAUGCCGCUUCCU	Cleavage	cDNA|laccase precursor protein, putative, expressed	1
283	osa-miR528	LOC_Os11g29960.1	3.5	8.364	1	21	1427	1447	UGGAAGGGGCAUGCAGAGGAG	CUGUUCUGCAUGUUCCUUCCU	Cleavage	cDNA|retrotransposon protein, putative, unclassified, expressed	1
284	osa-miR528	LOC_Os12g05290.1	3.5	5.856	1	21	1460	1480	UGGAAGGGGCAUGCAGAGGAG	CUGUUUUGCAUGUCCCUUCCU	Cleavage	cDNA|retrotransposon protein, putative, unclassified, expressed	1
285	osa-miR528	LOC_Os07g09760.1	3.5	8.979	1	21	1376	1396	UGGAAGGGGCAUGCAGAGGAG	CUGUUCUGCAUGUUCCUUCCU	Cleavage	cDNA|retrotransposon protein, putative, unclassified, expressed	1
286	osa-miR528	LOC_Os03g31510.1	3.5	6.78	1	21	12	32	UGGAAGGGGCAUGCAGAGGAG	CUUCUCUGCUUGCUCCUCCCA	Cleavage	cDNA|cysteine proteinase inhibitor 8 precursor, putative, expressed	1
287	osa-miR528	LOC_Os06g49350.1	3.5	5.856	1	21	1460	1480	UGGAAGGGGCAUGCAGAGGAG	CUGUUUUGCAUGUCCCUUCCU	Cleavage	cDNA|retrotransposon protein, putative, unclassified, expressed	1
288	osa-miR528	LOC_Os01g71840.1	3.5	5.394	1	21	1421	1441	UGGAAGGGGCAUGCAGAGGAG	CUGUUUUGCAUGUCCCUUCCU	Cleavage	cDNA|retrotransposon protein, putative, unclassified, expressed	1
289	osa-miR528	LOC_Os08g44770.2	2.5	4.381	1	21	299	319	UGGAAGGGGCAUGCAGAGGAG	UUCCUCUGCCCGCCCUUUCCA	Translation	cDNA|copper/zinc superoxide dismutase, putative, expressed	1
290	osa-miR528	LOC_Os08g44770.1	2.5	4.381	1	21	299	319	UGGAAGGGGCAUGCAGAGGAG	UUCCUCUGCCCGCCCUUUCCA	Translation	cDNA|copper/zinc superoxide dismutase, putative, expressed	1
291	osa-miR528	LOC_Os12g13295.1	3	18.55	1	21	79	99	UGGAAGGGGCAUGCAGAGGAG	CUCCUCCGCAUCCCCCUUCUG	Translation	cDNA|expressed protein	1
292	osa-miR528	LOC_Os01g03620.1	3	15.308	1	20	59	79	UGGA-AGGGGCAUGCAGAGGA	UCCUUUGCAUGCCCCUCUCCA	Cleavage	cDNA|multicopper oxidase domain containing protein, expressed	1
293	osa-miR528	LOC_Os01g03640.1	3	12.644	1	20	45	65	UGGA-AGGGGCAUGCAGAGGA	UCCUUUGCAUGCCCCUCUCCA	Cleavage	cDNA|multicopper oxidase domain containing protein, expressed	1
294	aqc-miR535	LOC_Os04g33560.1	3	24.05	1	22	48	69	UGACAACGAGAGAGAGCACGCG	UGCGUGCUCCUUCUCGUUGUUC	Cleavage	cDNA|expressed protein	1
295	aqc-miR535	LOC_Os03g14880.1	2.5	17.591	1	20	1735	1754	UGACAACGAGAGAGAGCACG	UAUGCUCUUUCUCGUUGUCA	Cleavage	cDNA|expressed protein	1
296	aqc-miR535	LOC_Os02g09080.1	2.5	15.783	1	20	39	58	UGACAACGAGAGAGAGCACG	CGUGCUCUCUCUCGUCGUCU	Cleavage	cDNA|expressed protein	1
297	aqc-miR535	LOC_Os03g13380.1	4	20.994	1	22	215	236	UGACAACGAGAGAGAGCACGCG	CGCGCGCUCUCUCUCCUCGUCA	Cleavage	cDNA|transmembrane 9 superfamily member, putative, expressed	1
298	aqc-miR535	LOC_Os03g39240.1	3.5	17.888	1	22	899	920	UGACAACGAGAGAGAGCACGCG	CAUGUGCUCUUUUUUUUUGUCA	Cleavage	cDNA|expressed protein	1
299	aqc-miR535	LOC_Os06g45310.1	3.5	24.671	1	21	852	873	UGACA-ACGAGAGAGAGCACGC	GCGUGCUCUCUCUCUUCUGUCA	Cleavage	cDNA|OsSPL11 - SBP-box gene family member, expressed	1
300	aqc-miR535	LOC_Os02g07780.1	3.5	21.946	1	21	985	1006	UGACA-ACGAGAGAGAGCACGC	GCGUGCUCUCUCUCUUCUGUCA	Cleavage	cDNA|OsSPL4 - SBP-box gene family member, expressed	1
301	aqc-miR535	LOC_Os02g07780.2	3.5	21.946	1	21	2219	2240	UGACA-ACGAGAGAGAGCACGC	GCGUGCUCUCUCUCUUCUGUCA	Cleavage	cDNA|OsSPL4 - SBP-box gene family member, expressed	1
302	aqc-miR535	LOC_Os04g47580.1	3	24.784	1	20	1241	1260	UGACAACGAGAGAGAGCACG	UGUGCUCUCACUCGUUGCCA	Translation	cDNA|cyclin, putative, expressed	1
303	aqc-miR535	LOC_Os04g52504.1	4	12.056	1	21	19	39	UGACAACGAGAGAGAGCACGC	GCGUUCUUUUUCUUCUUGUCA	Cleavage	cDNA|adhesive/proline-rich protein, putative, expressed	1
304	ppt-miR894	LOC_Os03g07150.1	2.5	23.845	1	20	1079	1098	CGUUUCACGUCGGGUUCACC	GGUGAGCCUGACGUGACACG	Cleavage	cDNA|OsPP2Ac-5 - Phosphatase 2A isoform 5 belonging to family 2, expressed	1
305	ppt-miR894	LOC_Os03g07150.2	2.5	23.845	1	20	883	902	CGUUUCACGUCGGGUUCACC	GGUGAGCCUGACGUGACACG	Cleavage	cDNA|OsPP2Ac-5 - Phosphatase 2A isoform 5 belonging to family 2, expressed	1
306	ppt-miR894	LOC_Os09g27830.2	4	21.345	1	20	1	20	CGUUUCACGUCGGGUUCACC	GGUGAAUCCGACGUGGAGGC	Cleavage	cDNA|OsPDIL2-3 protein disulfide isomerase PDIL2-3, expressed	1
307	ppt-miR894	LOC_Os09g27830.1	4	21.345	1	20	1	20	CGUUUCACGUCGGGUUCACC	GGUGAAUCCGACGUGGAGGC	Cleavage	cDNA|OsPDIL2-3 protein disulfide isomerase PDIL2-3, expressed	1
308	ppt-miR894	LOC_Os09g27830.3	4	21.345	1	20	1	20	CGUUUCACGUCGGGUUCACC	GGUGAAUCCGACGUGGAGGC	Cleavage	cDNA|OsPDIL2-3 protein disulfide isomerase PDIL2-3, expressed	1
309	ppt-miR894	LOC_Os01g11010.1	3	21.528	1	20	1513	1532	CGUUUCACGUCGGGUUCACC	GGUGAACCAGACGUCGAACG	Cleavage	cDNA|peptide-N4-asparagine amidase A, putative, expressed	1
310	ppt-miR894	LOC_Os10g27050.1	3	19.966	1	20	1051	1070	CGUUUCACGUCGGGUUCACC	GGUGAACCAGAUGUGACACG	Cleavage	cDNA|OsPP2Ac-4 - Phosphatase 2A isoform 4 belonging to family 2, expressed	1
311	ppt-miR894	LOC_Os04g01860.1	3.5	24.983	1	20	555	574	CGUUUCACGUCGGGUUCACC	GGUGGACUCGACGGGGAGCG	Cleavage	cDNA|cysteine-rich receptor-like protein kinase 7 precursor, putative, expressed	1
312	ppt-miR894	LOC_Os01g50030.1	3.5	18.201	1	20	1973	1992	CGUUUCACGUCGGGUUCACC	GGUGUACUCGGUGUGAAACU	Cleavage	cDNA|CPuORF25 - conserved peptide uORF-containing transcript, expressed	1
313	ppt-miR894	LOC_Os02g32504.1	4	17.046	1	20	823	842	CGUUUCACGUCGGGUUCACC	UGUGGACUCGAUGUGAUACG	Cleavage	cDNA|heparan-alpha-glucosaminide N-acetyltransferase, putative, expressed	1
314	ppt-miR894	LOC_Os02g32504.2	4	17.046	1	20	655	674	CGUUUCACGUCGGGUUCACC	UGUGGACUCGAUGUGAUACG	Cleavage	cDNA|heparan-alpha-glucosaminide N-acetyltransferase, putative, expressed	1
315	ppt-miR894	LOC_Os05g35480.1	3	24.003	1	20	965	984	CGUUUCACGUCGGGUUCACC	GUUGAACCCGAUUUGGAACG	Cleavage	cDNA|anthranilate phosphoribosyltransferase, putative, expressed	1
316	ptc-miR1450	LOC_Os01g54510.1	2.5	14.423	1	21	1785	1805	UUCAAUGGCUCGGUCAGGUUA	UGACAUGACCGAGACAUUGAA	Cleavage	cDNA|MAC/Perforin domain containing protein, putative, expressed	1
317	ptc-miR1450	LOC_Os04g54360.1	3.5	22.198	1	21	1754	1774	UUCAAUGGCUCGGUCAGGUUA	UGGCUUGGUUGAGCCAUUGGA	Cleavage	cDNA|glycosyl transferase 8 domain containing protein, putative, expressed	1
318	ptc-miR1450	LOC_Os12g38720.1	4	21.434	1	22	628	649	UUCAAUGGCUCGGUCAGGUUAC	GUGAUUUGGCCGACCUAUUGAG	Translation	cDNA|expressed protein	1
319	ptc-miR1450	LOC_Os08g41660.1	3.5	19.228	1	21	216	236	UUCAAUGGCUCGGUCAGGUUA	UAAGCUGACUGAGUUGUUGAG	Cleavage	cDNA|expressed protein	1
320	ptc-miR1450	LOC_Os04g18610.1	3.5	8.922	1	21	1935	1955	UUCAAUGGCUCGGUCAGGUUA	UAAUCUGACCAAGUCCUUGAA	Translation	cDNA|retrotransposon protein, putative, Ty3-gypsy subclass	1
321	ptc-miR1450	LOC_Os06g11440.3	3.5	18.498	1	21	1248	1268	UUCAAUGGCUCGGUCAGGUUA	UAACCUGGCAGAGUCAUGGAA	Cleavage	cDNA|transposon protein, putative, Mutator sub-class, expressed	1
322	ptc-miR1450	LOC_Os06g11440.2	3.5	18.498	1	21	1836	1856	UUCAAUGGCUCGGUCAGGUUA	UAACCUGGCAGAGUCAUGGAA	Cleavage	cDNA|transposon protein, putative, Mutator sub-class, expressed	1
323	ptc-miR1450	LOC_Os06g28990.1	3.5	18.498	1	21	2688	2708	UUCAAUGGCUCGGUCAGGUUA	UAACCUGGCAGAGUCAUGGAA	Cleavage	cDNA|transposon protein, putative, Mutator sub-class, expressed	1
324	ptc-miR1450	LOC_Os05g19050.1	3	11.389	1	21	2581	2601	UUCAAUGGCUCGGUCAGGUUA	UAUCUUGACCAAGUCAUUGAA	Translation	cDNA|retrotransposon protein, putative, unclassified, expressed	1
325	ptc-miR1450	LOC_Os06g11440.1	3.5	18.498	1	21	1836	1856	UUCAAUGGCUCGGUCAGGUUA	UAACCUGGCAGAGUCAUGGAA	Cleavage	cDNA|transposon protein, putative, Mutator sub-class, expressed	1
326	ptc-miR1450	LOC_Os02g07490.1	3	13.793	1	22	1565	1586	UUCAAUGGCUCGGUCAGGUUAC	GCAACCUGAUUGAUUCAUUGAG	Translation	cDNA|glyceraldehyde-3-phosphate dehydrogenase, putative, expressed	1
327	ptc-miR1450	LOC_Os02g27090.1	3.5	19.309	1	20	19	38	UUCAAUGGCUCGGUCAGGUU	AAUCUGGCUGAGUCAUUCAA	Cleavage	cDNA|transposon protein, putative, unclassified	1

## Sheet: WMD3
Index	miRNA_Acc.	Target_Acc.
1	ghr-miR156c	LOC_Os04g33810.1
2	ghr-miR156c	LOC_Os01g69830.1
3	ghr-miR156c	LOC_Os02g07780.1
4	ghr-miR156c	LOC_Os02g07780.2
5	ghr-miR156c	LOC_Os04g46580.1
6	ghr-miR156c	LOC_Os06g45310.1
7	ghr-miR156c	LOC_Os06g49010.1
8	ghr-miR156c	LOC_Os06g49010.2
9	ghr-miR156c	LOC_Os06g49010.3
10	ghr-miR156c	LOC_Os06g49010.4
11	ghr-miR156c	LOC_Os06g49010.5
12	ghr-miR156c	LOC_Os06g49010.6
13	ghr-miR156c	LOC_Os08g39890.1
14	ghr-miR156c	LOC_Os08g41940.1
15	ghr-miR156c	LOC_Os09g31438.1
16	ghr-miR156c	LOC_Os09g32944.1
17	ghr-miR156c	LOC_Os11g30370.1
18	ghr-miR156c	LOC_Os04g42760.1
19	ghr-miR156c	LOC_Os02g04680.1
20	ghr-miR156c	LOC_Os02g04680.2
21	ghr-miR156c	LOC_Os01g62410.1
22	ghr-miR156c	LOC_Os01g62410.2
23	ghr-miR156c	LOC_Os07g32170.1
24	ghr-miR156c	LOC_Os07g32170.2
25	ghr-miR156c	LOC_Os02g33320.1
26	ghr-miR156c	LOC_Os02g33320.2
27	osa-miR156l	LOC_Os04g46580.1
28	osa-miR156l	LOC_Os01g69830.1
29	osa-miR156l	LOC_Os08g39890.1
30	osa-miR156l	LOC_Os08g41940.1
31	osa-miR156l	LOC_Os09g31438.1
32	osa-miR156l	LOC_Os09g32944.1
33	osa-miR156l	LOC_Os11g30370.1
34	osa-miR156l	LOC_Os02g07780.1
35	osa-miR156l	LOC_Os02g07780.2
36	osa-miR156l	LOC_Os06g45310.1
37	osa-miR156l	LOC_Os06g49010.1
38	osa-miR156l	LOC_Os06g49010.2
39	osa-miR156l	LOC_Os06g49010.3
40	osa-miR156l	LOC_Os06g49010.4
41	osa-miR156l	LOC_Os06g49010.5
42	osa-miR156l	LOC_Os06g49010.1
43	osa-miR156l	LOC_Os02g04680.1
44	osa-miR156l	LOC_Os02g04680.2
45	osa-miR156l	LOC_Os07g32170.1
46	osa-miR156l	LOC_Os07g32170.2
47	osa-miR156l	LOC_Os03g45779.1
48	osa-miR156l	LOC_Os06g36090.1
49	vvi-miR156e	LOC_Os08g30380.1
50	vvi-miR156e	LOC_Os01g69830.1
51	vvi-miR156e	LOC_Os02g07780.1
52	vvi-miR156e	LOC_Os02g07780.2
53	vvi-miR156e	LOC_Os04g46580.1
54	vvi-miR156e	LOC_Os06g45310.1
55	vvi-miR156e	LOC_Os06g49010.1
56	vvi-miR156e	LOC_Os06g49010.2
57	vvi-miR156e	LOC_Os06g49010.3
58	vvi-miR156e	LOC_Os06g49010.4
59	vvi-miR156e	LOC_Os06g49010.5
60	vvi-miR156e	LOC_Os06g49010.6
61	vvi-miR156e	LOC_Os08g39890.1
62	vvi-miR156e	LOC_Os08g41940.1
63	vvi-miR156e	LOC_Os09g31438.1
64	vvi-miR156e	LOC_Os09g32944.1
65	vvi-miR156e	LOC_Os11g30370.1
66	vvi-miR156e	LOC_Os03g45779.1
67	vvi-miR156e	LOC_Os12g39840.1
68	vvi-miR156e	LOC_Os02g04680.1
69	vvi-miR156e	LOC_Os02g04680.2
70	vvi-miR156e	LOC_Os04g42760.1
71	vvi-miR156e	LOC_Os02g15870.1
72	vvi-miR156e	LOC_Os07g32170.1
73	vvi-miR156e	LOC_Os07g32170.2
74	vvi-miR156e	LOC_Os02g47420.1
75	sbi-miR156e	LOC_Os01g69830.1
76	sbi-miR156e	LOC_Os02g07780.1
77	sbi-miR156e	LOC_Os02g07780.2
78	sbi-miR156e	LOC_Os04g46580.1
79	sbi-miR156e	LOC_Os06g45310.1
80	sbi-miR156e	LOC_Os06g49010.1
81	sbi-miR156e	LOC_Os06g49010.2
82	sbi-miR156e	LOC_Os06g49010.3
83	sbi-miR156e	LOC_Os06g49010.4
84	sbi-miR156e	LOC_Os06g49010.5
85	sbi-miR156e	LOC_Os06g49010.6
86	sbi-miR156e	LOC_Os08g39890.1
87	sbi-miR156e	LOC_Os08g41940.1
88	sbi-miR156e	LOC_Os09g31438.1
89	sbi-miR156e	LOC_Os09g32944.1
90	sbi-miR156e	LOC_Os11g30370.1
91	sbi-miR156e	LOC_Os02g04680.1
92	sbi-miR156e	LOC_Os02g04680.2
93	sbi-miR156e	LOC_Os07g32170.1
94	sbi-miR156e	LOC_Os07g32170.2
95	sbi-miR156e	LOC_Os06g44970.1
96	sbi-miR156e	LOC_Os07g42400.1
97	sbi-miR156e	LOC_Os07g42400.2
98	sbi-miR156e	LOC_Os08g37130.1
99	sbi-miR156e	LOC_Os02g34860.1
100	sbi-miR156e	LOC_Os09g33820.3
101	bna-miR156a	LOC_Os02g07780.1
102	bna-miR156a	LOC_Os02g07780.2
103	bna-miR156a	LOC_Os06g45310.1
104	bna-miR156a	LOC_Os06g49010.1
105	bna-miR156a	LOC_Os06g49010.2
106	bna-miR156a	LOC_Os06g49010.3
107	bna-miR156a	LOC_Os06g49010.4
108	bna-miR156a	LOC_Os06g49010.5
109	bna-miR156a	LOC_Os06g49010.6
110	bna-miR156a	LOC_Os04g46580.1
111	bna-miR156a	LOC_Os01g69830.1
112	bna-miR156a	LOC_Os08g39890.1
113	bna-miR156a	LOC_Os08g41940.1
114	bna-miR156a	LOC_Os09g31438.1
115	bna-miR156a	LOC_Os09g32944.1
116	bna-miR156a	LOC_Os11g30370.1
117	bna-miR156a	LOC_Os02g04680.1
118	bna-miR156a	LOC_Os02g04680.2
119	bna-miR156a	LOC_Os07g32170.1
120	bna-miR156a	LOC_Os07g32170.2
121	bna-miR156a	LOC_Os04g33810.1
122	bna-miR156a	LOC_Os06g06850.1
123	bna-miR156a	LOC_Os09g03670.1
124	bna-miR156a	LOC_Os03g45779.1
125	aly-miR156g	LOC_Os01g69830.1
126	aly-miR156g	LOC_Os02g07780.1
127	aly-miR156g	LOC_Os02g07780.2
128	aly-miR156g	LOC_Os04g46580.1
129	aly-miR156g	LOC_Os06g45310.1
130	aly-miR156g	LOC_Os06g49010.1
131	aly-miR156g	LOC_Os06g49010.2
132	aly-miR156g	LOC_Os06g49010.3
133	aly-miR156g	LOC_Os06g49010.4
134	aly-miR156g	LOC_Os06g49010.5
135	aly-miR156g	LOC_Os06g49010.6
136	aly-miR156g	LOC_Os08g39890.1
137	aly-miR156g	LOC_Os08g41940.1
138	aly-miR156g	LOC_Os09g31438.1
139	aly-miR156g	LOC_Os09g32944.1
140	aly-miR156g	LOC_Os11g30370.1
141	aly-miR156g	LOC_Os02g04680.1
142	aly-miR156g	LOC_Os02g04680.2
143	aly-miR156g	LOC_Os07g32170.1
144	aly-miR156g	LOC_Os07g32170.2
145	aly-miR156g	LOC_Os09g03670.1
146	aly-miR156g	LOC_Os05g06420.1
147	aly-miR156g	LOC_Os06g06850.1
148	aly-miR156g	LOC_Os03g45779.1
149	aly-miR156g	LOC_Os09g21802.1
150	aly-miR156g	LOC_Os06g36090.1
151	aly-miR156g	LOC_Os03g49710.1
152	aly-miR156g	LOC_Os03g15600.1
153	aly-miR156a	LOC_Os01g69830.1
154	aly-miR156a	LOC_Os02g07780.1
155	aly-miR156a	LOC_Os02g07780.2
156	aly-miR156a	LOC_Os04g46580.1
157	aly-miR156a	LOC_Os06g45310.1
158	aly-miR156a	LOC_Os06g49010.1
159	aly-miR156a	LOC_Os06g49010.2
160	aly-miR156a	LOC_Os06g49010.3
161	aly-miR156a	LOC_Os06g49010.4
162	aly-miR156a	LOC_Os06g49010.5
163	aly-miR156a	LOC_Os06g49010.6
164	aly-miR156a	LOC_Os08g39890.1
165	aly-miR156a	LOC_Os08g41940.1
166	aly-miR156a	LOC_Os09g31438.1
167	aly-miR156a	LOC_Os09g32944.1
168	aly-miR156a	LOC_Os11g30370.1
169	aly-miR156a	LOC_Os02g04680.1
170	aly-miR156a	LOC_Os02g04680.2
171	aly-miR156a	LOC_Os07g32170.1
172	aly-miR156a	LOC_Os07g32170.2
173	aly-miR156a	LOC_Os04g33810.1
174	aly-miR156a	LOC_Os09g03670.1
175	aly-miR156a	LOC_Os06g06850.1
176	aly-miR156a	LOC_Os03g45779.1
177	aly-miR156a	LOC_Os06g36090.1
178	aly-miR156a	LOC_Os05g48800.1
179	aly-miR156a	LOC_Os05g48800.3
180	ptc-miR159f	LOC_Os06g40330.1
181	ptc-miR159f	LOC_Os01g59660.1
182	ptc-miR159f	LOC_Os01g59660.2
183	ptc-miR159f	LOC_Os01g59660.3
184	ptc-miR159f	LOC_Os01g59660.4
185	ptc-miR159f	LOC_Os03g38210.1
186	ptc-miR159f	LOC_Os03g21380.1
187	ptc-miR159f	LOC_Os01g12700.1
188	ptc-miR159f	LOC_Os05g41166.1
189	pta-miR159b	LOC_Os01g46984.1
190	pta-miR159b	LOC_Os09g36650.1
191	pta-miR159b	LOC_Os01g12700.1
192	pta-miR159b	LOC_Os05g41166.1
193	pta-miR159b	LOC_Os01g59660.1
194	pta-miR159b	LOC_Os01g59660.2
195	pta-miR159b	LOC_Os01g59660.3
196	pta-miR159b	LOC_Os01g59660.4
197	pta-miR159b	LOC_Os08g39880.1
198	zma-miR159e	LOC_Os03g38210.1
199	zma-miR159e	LOC_Os06g46560.1
200	zma-miR159e	LOC_Os01g59660.1
201	zma-miR159e	LOC_Os01g59660.2
202	zma-miR159e	LOC_Os01g59660.3
203	zma-miR159e	LOC_Os01g59660.4
204	zma-miR159e	LOC_Os06g25540.1
205	zma-miR159e	LOC_Os01g11430.1
206	zma-miR159e	LOC_Os01g12700.1
207	zma-miR159e	LOC_Os05g41166.1
208	zma-miR159e	LOC_Os06g40330.1
209	zma-miR159e	LOC_Os09g32430.1
210	aly-miR165a	LOC_Os03g01890.1
211	aly-miR165a	LOC_Os03g43930.1
212	aly-miR165a	LOC_Os10g33960.1
213	aly-miR165a	LOC_Os10g33960.2
214	aly-miR165a	LOC_Os12g41860.1
215	aly-miR165a	LOC_Os04g23200.1
216	aly-miR165a	LOC_Os02g49670.1
217	aly-miR165a	LOC_Os03g10290.1
218	aly-miR165a	LOC_Os11g45899.1
219	aly-miR165a	LOC_Os01g33740.1
220	aly-miR165a	LOC_Os03g56920.1
221	aly-miR165a	LOC_Os07g33120.1
222	aly-miR165a	LOC_Os08g36660.1
223	aly-miR165a	LOC_Os12g43900.1
224	aly-miR165a	LOC_Os04g46570.1
225	aly-miR165a	LOC_Os03g35380.1
226	aly-miR165a	LOC_Os04g53760.1
227	aly-miR165a	LOC_Os04g58020.1
228	aly-miR165a	LOC_Os03g44835.1
229	aly-miR166a*
230	aly-miR168a*
231	hvu-miR168-5p	LOC_Os02g45070.1
232	hvu-miR168-5p	LOC_Os02g45070.2
233	hvu-miR168-5p	LOC_Os04g47870.1
234	hvu-miR168-5p	LOC_Os04g47870.2
235	gma-miR396e	LOC_Os06g28060.1
236	ptc-miR397b	LOC_Os01g62490.1
237	ptc-miR397b	LOC_Os08g35210.1
238	ptc-miR397b	LOC_Os11g48060.1
239	ptc-miR397b	LOC_Os05g38410.1
240	ptc-miR397b	LOC_Os05g38420.1
241	ptc-miR397b	LOC_Os01g63200.1
242	ptc-miR397b	LOC_Os01g44330.1
243	ptc-miR397b	LOC_Os03g06680.1
244	osa-miR528	LOC_Os04g39120.1
245	osa-miR528	LOC_Os06g06050.1
246	osa-miR528	LOC_Os08g04310.1
247	osa-miR528	LOC_Os01g62600.1
248	osa-miR528	LOC_Os03g03724.1
249	osa-miR528	LOC_Os06g37150.1
250	osa-miR528	LOC_Os08g27460.1
251	osa-miR528	LOC_Os06g22330.1
252	osa-miR528	LOC_Os08g36420.1
253	osa-miR528	LOC_Os08g36420.4
254	osa-miR528	LOC_Os06g01500.1
255	osa-miR528	LOC_Os03g08350.1
256	osa-miR528	LOC_Os08g27460.1
257	aqc-miR535	LOC_Os02g09080.1
258	aqc-miR535	LOC_Os03g13380.1
259	ppt-miR894	LOC_Os03g07150.1
260	ppt-miR894	LOC_Os03g07150.2
261	ppt-miR894	LOC_Os10g27050.1
262	ppt-miR894	LOC_Os01g11010.1
263	ptc-miR1450
264	osa-miR2919	LOC_Os02g15880.1
265	osa-miR2919	LOC_Os02g15880.2
266	osa-miR2919	LOC_Os02g15880.3
267	osa-miR2919	LOC_Os06g41010.4
268	osa-miR2919	LOC_Os01g37800.1
269	osa-miR2919	LOC_Os06g41540.1
270	osa-miR2919	LOC_Os06g37200.1
271	osa-miR2919	LOC_Os06g41540.1
272	osa-miR2919	LOC_Os08g31240.1
273	osa-miR2919	LOC_Os06g14810.1
274	osa-miR2919	LOC_Os08g02900.1
275	osa-miR2919	LOC_Os03g63770.2
276	osa-miR2919	LOC_Os03g63770.5
277	osa-miR2919	LOC_Os04g34080.1
278	osa-miR2919	LOC_Os06g24310.1
279	osa-miR2919	LOC_Os05g51130.1
280	osa-miR2919	LOC_Os06g14324.2
281	osa-miR2919	LOC_Os06g24310.1
282	osa-miR2919	LOC_Os05g37400.1
283	osa-miR2919	LOC_Os06g46060.1
284	osa-miR2919	LOC_Os02g01170.1
285	osa-miR2919	LOC_Os01g05490.1
286	osa-miR2919	LOC_Os01g18800.1
287	osa-miR2919	LOC_Os01g18800.4
288	osa-miR2919	LOC_Os02g30610.2
289	osa-miR2919	LOC_Os12g36760.1
290	osa-miR2919	LOC_Os02g43740.1
291	osa-miR2919	LOC_Os01g53030.1
292	osa-miR2919	LOC_Os04g51440.1
293	osa-miR2919	LOC_Os04g51440.2
294	osa-miR2919	LOC_Os11g29900.1
295	osa-miR2919	LOC_Os02g14480.1
296	osa-miR2919	LOC_Os03g21240.1
297	osa-miR2919	LOC_Os01g55700.1
298	osa-miR2919	LOC_Os02g35220.1
299	osa-miR2919	LOC_Os04g50176.1
300	osa-miR2919	LOC_Os08g36150.1
301	osa-miR2919	LOC_Os08g36150.2
302	osa-miR2919	LOC_Os05g41070.1
303	osa-miR2919	LOC_Os03g22770.1
304	osa-miR2919	LOC_Os07g13170.1
305	osa-miR2919	LOC_Os07g13170.2
306	osa-miR2919	LOC_Os03g51640.1
307	osa-miR2919	LOC_Os06g45090.1
308	osa-miR2919	LOC_Os08g36250.1
309	osa-miR2919	LOC_Os05g13330.1
310	osa-miR2919	LOC_Os03g49210.1
311	osa-miR2919	LOC_Os03g61220.1
312	osa-miR2919	LOC_Os01g73090.1
313	osa-miR2919	LOC_Os04g42120.1
314	osa-miR2919	LOC_Os06g43560.1
315	osa-miR2919	LOC_Os06g19430.1
316	osa-miR2919	LOC_Os01g67490.1
317	osa-miR2919	LOC_Os05g49230.1
318	osa-miR2919	LOC_Os06g47920.1
319	osa-miR2919	LOC_Os07g08210.2
320	osa-miR2919	LOC_Os07g08210.3
321	osa-miR2919	LOC_Os04g22360.1
322	osa-miR2919	LOC_Os07g28614.1
323	osa-miR2919	LOC_Os12g44100.1
324	osa-miR2919	LOC_Os12g44110.2

## Sheet: Overlaps
Index	miRNA_Acc.	Target_Acc.	Annotation
1	aly-miR156a	LOC_Os01g69830.1	OsSPL2 - SBP-box gene family member, expressed
2	aly-miR156a	LOC_Os02g04680.1	OsSPL3 - SBP-box gene family member, expressed
3	aly-miR156a	LOC_Os02g04680.2	OsSPL3 - SBP-box gene family member, expressed
4	aly-miR156a	LOC_Os02g07780.1	OsSPL4 - SBP-box gene family member, expressed
5	aly-miR156a	LOC_Os02g07780.2	OsSPL4 - SBP-box gene family member, expressed
6	aly-miR156a	LOC_Os06g45310.1	OsSPL11 - SBP-box gene family member, expressed
7	aly-miR156a	LOC_Os07g32170.1	OsSPL13 - SBP-box gene family member, expressed
8	aly-miR156a	LOC_Os07g32170.2	OsSPL13 - SBP-box gene family member, expressed
9	aly-miR156a	LOC_Os08g39890.1	OsSPL14 - SBP-box gene family member, expressed
10	aly-miR156a	LOC_Os08g41940.1	OsSPL16 - SBP-box gene family member, expressed
11	aly-miR156a	LOC_Os09g31438.1	OsSPL17 - SBP-box gene family member, expressed
12	aly-miR156a	LOC_Os09g32944.1	OsSPL18 - SBP-box gene family member, expressed
13	aly-miR156a	LOC_Os11g30370.1	OsSPL19 - SBP-box gene family member, expressed
14	aly-miR156g	LOC_Os11g30370.1	OsSPL19 - SBP-box gene family member, expressed
15	aly-miR156g	LOC_Os09g32944.1	OsSPL18 - SBP-box gene family member, expressed
16	aly-miR156g	LOC_Os09g31438.1	OsSPL17 - SBP-box gene family member, expressed
17	aly-miR156g	LOC_Os06g45310.1	OsSPL11 - SBP-box gene family member, expressed
18	aly-miR156g	LOC_Os02g07780.1	OsSPL4 - SBP-box gene family member, expressed
19	aly-miR156g	LOC_Os08g41940.1	OsSPL16 - SBP-box gene family member, expressed
20	aly-miR156g	LOC_Os08g39890.1	OsSPL14 - SBP-box gene family member, expressed
21	aly-miR156g	LOC_Os01g69830.1	OsSPL2 - SBP-box gene family member, expressed
22	aly-miR156g	LOC_Os02g07780.2	OsSPL4 - SBP-box gene family member, expressed
23	aly-miR156g	LOC_Os07g32170.2	OsSPL13 - SBP-box gene family member, expressed
24	aly-miR156g	LOC_Os07g32170.1	OsSPL13 - SBP-box gene family member, expressed
25	aly-miR156g	LOC_Os02g04680.2	OsSPL3 - SBP-box gene family member, expressed
26	aly-miR156g	LOC_Os02g04680.1	OsSPL3 - SBP-box gene family member, expressed
27	aly-miR165a	LOC_Os03g01890.1	START domain containing protein, expressed
28	aly-miR165a	LOC_Os03g43930.1	START domain containing protein, expressed
29	aly-miR165a	LOC_Os10g33960.1	START domain containing protein, expressed
30	aly-miR165a	LOC_Os10g33960.2	START domain containing protein, expressed
31	aly-miR165a	LOC_Os12g41860.1	START domain containing protein, expressed
32	aly-miR165a	LOC_Os04g23200.1	expressed protein
33	aly-miR165a	LOC_Os02g49670.1	zinc knuckle family protein, expressed
34	aly-miR165a	LOC_Os03g10290.1	expressed protein
35	aly-miR165a	LOC_Os01g33740.1	retrotransposon protein, putative, unclassified, expressed
36	aly-miR165a	LOC_Os07g33120.1	expressed protein
37	aly-miR165a	LOC_Os04g46570.1	growth regulator related protein, putative, expressed
38	aly-miR165a	LOC_Os04g58020.1	MYB_Al protein, putative, expressed
39	aly-miR165a	LOC_Os03g44835.1	expressed protein
40	aly-miR166a	LOC_Os10g26730.2	exonuclease, putative, expressed
41	aly-miR166a	LOC_Os10g26730.1	exonuclease, putative, expressed
42	aqc-miR535	LOC_Os02g09080.1	exonuclease, putative, expressed
43	aqc-miR535	LOC_Os03g13380.1	transmembrane 9 superfamily member, putative, expressed
44	bna-miR156a	LOC_Os11g30370.1	OsSPL19 - SBP-box gene family member, expressed
45	bna-miR156a	LOC_Os09g32944.1	OsSPL18 - SBP-box gene family member, expressed
46	bna-miR156a	LOC_Os09g31438.1	OsSPL17 - SBP-box gene family member, expressed
47	bna-miR156a	LOC_Os08g41940.1	OsSPL16 - SBP-box gene family member, expressed
48	bna-miR156a	LOC_Os08g39890.1	OsSPL14 - SBP-box gene family member, expressed
49	bna-miR156a	LOC_Os01g69830.1	OsSPL2 - SBP-box gene family member, expressed
50	bna-miR156a	LOC_Os06g45310.1	OsSPL11 - SBP-box gene family member, expressed
51	bna-miR156a	LOC_Os02g07780.1	OsSPL4 - SBP-box gene family member, expressed
52	bna-miR156a	LOC_Os02g07780.2	OsSPL4 - SBP-box gene family member, expressed
53	bna-miR156a	LOC_Os07g32170.2	OsSPL13 - SBP-box gene family member, expressed
54	bna-miR156a	LOC_Os07g32170.1	OsSPL13 - SBP-box gene family member, expressed
55	bna-miR156a	LOC_Os02g04680.2	OsSPL3 - SBP-box gene family member, expressed
56	bna-miR156a	LOC_Os02g04680.1	OsSPL3 - SBP-box gene family member, expressed
57	ghr-miR156c	LOC_Os11g30370.1	OsSPL19 - SBP-box gene family member, expressed
58	ghr-miR156c	LOC_Os09g32944.1	OsSPL18 - SBP-box gene family member, expressed
59	ghr-miR156c	LOC_Os09g31438.1	OsSPL17 - SBP-box gene family member, expressed
60	ghr-miR156c	LOC_Os06g45310.1	OsSPL11 - SBP-box gene family member, expressed
61	ghr-miR156c	LOC_Os02g07780.1	OsSPL4 - SBP-box gene family member, expressed
62	ghr-miR156c	LOC_Os08g41940.1	OsSPL16 - SBP-box gene family member, expressed
63	ghr-miR156c	LOC_Os08g39890.1	OsSPL14 - SBP-box gene family member, expressed
64	ghr-miR156c	LOC_Os01g69830.1	OsSPL2 - SBP-box gene family member, expressed
65	ghr-miR156c	LOC_Os02g07780.2	OsSPL4 - SBP-box gene family member, expressed
66	ghr-miR156c	LOC_Os04g33810.1	RNA recognition motif containing protein, putative, expressed
67	gma-miR396e	LOC_Os06g28060.1	ATP-binding region, ATPase-like domain containing protein, expressed
68	gma-miR396e	LOC_Os06g10310.1	growth regulating factor protein, putative, expressed
69	gma-miR396e	LOC_Os04g51190.3	growth-regulating factor, putative, expressed
70	gma-miR396e	LOC_Os04g51190.1	growth-regulating factor, putative, expressed
71	gma-miR396e	LOC_Os04g51190.2	growth-regulating factor, putative, expressed
72	gma-miR396e	LOC_Os06g02560.1	growth-regulating factor, putative, expressed
73	gma-miR396e	LOC_Os06g02560.3	cDNA|growth-regulating factor, putative, expressed
74	gma-miR396e	LOC_Os03g51970.1	growth-regulating factor, putative, expressed
75	gma-miR396e	LOC_Os12g29980.2	growth regulating factor protein, putative, expressed
76	gma-miR396e	LOC_Os12g29980.1	cDNA|growth regulating factor protein, putative, expressed
77	gma-miR396e	LOC_Os02g53690.1	growth regulating factor protein, putative, expressed
78	gma-miR396e	LOC_Os03g47140.1	growth regulating factor protein, putative, expressed
79	gma-miR396e	LOC_Os11g19810.1	PWWP domain containing protein, expressed
80	gma-miR396e	LOC_Os11g19810.2	PWWP domain containing protein, expressed
81	hvu-miR168-5p	LOC_Os02g45070.2	PINHEAD, putative, expressed
82	hvu-miR168-5p	LOC_Os04g47870.1	PINHEAD, putative, expressed
83	hvu-miR168-5p	LOC_Os04g47870.2	PINHEAD, putative, expressed
84	hvu-miR168-5p	LOC_Os02g45070.1	PINHEAD, putative, expressed
85	osa-miR156l	LOC_Os11g30370.1	OsSPL19 - SBP-box gene family member, expressed
86	osa-miR156l	LOC_Os09g32944.1	OsSPL18 - SBP-box gene family member, expressed
87	osa-miR156l	LOC_Os09g31438.1	OsSPL17 - SBP-box gene family member, expressed
88	osa-miR156l	LOC_Os08g41940.1	OsSPL16 - SBP-box gene family member, expressed
89	osa-miR156l	LOC_Os08g39890.1	OsSPL14 - SBP-box gene family member, expressed
90	osa-miR156l	LOC_Os01g69830.1	OsSPL2 - SBP-box gene family member, expressed
91	osa-miR156l	LOC_Os07g32170.2	OsSPL13 - SBP-box gene family member, expressed
92	osa-miR156l	LOC_Os07g32170.1	OsSPL13 - SBP-box gene family member, expressed
93	osa-miR156l	LOC_Os02g04680.2	OsSPL3 - SBP-box gene family member, expressed
94	osa-miR156l	LOC_Os02g04680.1	OsSPL3 - SBP-box gene family member, expressed
95	osa-miR156l	LOC_Os02g07780.1	OsSPL4 - SBP-box gene family member, expressed
96	osa-miR156l	LOC_Os02g07780.2	OsSPL4 - SBP-box gene family member, expressed
97	osa-miR528	LOC_Os04g39120.1	copper amine oxidase, putative, expressed
98	osa-miR528	LOC_Os01g62600.1	laccase precursor protein, putative, expressed
99	osa-miR528	LOC_Os03g03724.1	expressed protein
100	osa-miR528	LOC_Os06g37150.1	L-ascorbate oxidase precursor, putative, expressed
101	osa-miR528	LOC_Os08g36420.1	metal cation transporter, putative, expressed
102	osa-miR528	LOC_Os08g36420.4	metal cation transporter, putative, expressed
103	ppt-miR894	LOC_Os03g07150.1	OsPP2Ac-5 - Phosphatase 2A isoform 5 belonging to family 2, expressed
104	ppt-miR894	LOC_Os03g07150.2	OsPP2Ac-5 - Phosphatase 2A isoform 5 belonging to family 2, expressed
105	ppt-miR894	LOC_Os10g27050.1	OsPP2Ac-4 - Phosphatase 2A isoform 4 belonging to family 2, expressed
106	ppt-miR894	LOC_Os01g11010.1	peptide-N4-asparagine amidase A, putative, expressed
107	pta-miR159b	LOC_Os01g46984.1	expressed protein
108	pta-miR159b	LOC_Os01g12700.1	MYB family transcription factor, putative
109	pta-miR159b	LOC_Os05g41166.1	MYB family transcription factor, putative, expressed
110	pta-miR159b	LOC_Os01g59660.1	MYB family transcription factor, putative, expressed
111	pta-miR159b	LOC_Os01g59660.2	MYB family transcription factor, putative, expressed
112	pta-miR159b	LOC_Os01g59660.3	MYB family transcription factor, putative, expressed
113	pta-miR159b	LOC_Os01g59660.4	MYB family transcription factor, putative, expressed
114	ptc-miR159f	LOC_Os06g40330.1	MYB family transcription factor, putative, expressed
115	ptc-miR159f	LOC_Os01g59660.1	MYB family transcription factor, putative, expressed
116	ptc-miR159f	LOC_Os01g59660.4	MYB family transcription factor, putative, expressed
117	ptc-miR159f	LOC_Os01g59660.3	MYB family transcription factor, putative, expressed
118	ptc-miR159f	LOC_Os01g59660.2	MYB family transcription factor, putative, expressed
119	ptc-miR159f	LOC_Os03g21380.1	OsCML27 - Calmodulin-related calcium sensor protein, expressed
120	ptc-miR159f	LOC_Os01g12700.1	MYB family transcription factor, putative
121	ptc-miR159f	LOC_Os05g41166.1	MYB family transcription factor, putative, expressed
122	ptc-miR397b	LOC_Os01g62490.1	laccase precursor protein, putative, expressed
123	ptc-miR397b	LOC_Os08g35210.1	ferric reductase, putative, expressed
124	ptc-miR397b	LOC_Os11g48060.1	laccase-22 precursor, putative, expressed
125	ptc-miR397b	LOC_Os05g38410.1	laccase precursor protein, putative, expressed
126	ptc-miR397b	LOC_Os05g38420.1	laccase precursor protein, putative, expressed
127	ptc-miR397b	LOC_Os01g63200.1	laccase precursor protein, putative, expressed
128	ptc-miR397b	LOC_Os01g44330.1	laccase precursor protein, putative, expressed
129	sbi-miR156e	LOC_Os11g30370.1	OsSPL19 - SBP-box gene family member, expressed
130	sbi-miR156e	LOC_Os09g32944.1	OsSPL18 - SBP-box gene family member, expressed
131	sbi-miR156e	LOC_Os09g31438.1	OsSPL17 - SBP-box gene family member, expressed
132	sbi-miR156e	LOC_Os02g07780.1	OsSPL4 - SBP-box gene family member, expressed
133	sbi-miR156e	LOC_Os08g41940.1	OsSPL16 - SBP-box gene family member, expressed
134	sbi-miR156e	LOC_Os08g39890.1	OsSPL14 - SBP-box gene family member, expressed
135	sbi-miR156e	LOC_Os01g69830.1	OsSPL2 - SBP-box gene family member, expressed
136	sbi-miR156e	LOC_Os02g07780.2	OsSPL4 - SBP-box gene family member, expressed
137	sbi-miR156e	LOC_Os07g32170.2	OsSPL13 - SBP-box gene family member, expressed
138	sbi-miR156e	LOC_Os07g32170.1	OsSPL13 - SBP-box gene family member, expressed
139	sbi-miR156e	LOC_Os02g04680.2	OsSPL3 - SBP-box gene family member, expressed
140	sbi-miR156e	LOC_Os02g04680.1	OsSPL3 - SBP-box gene family member, expressed
141	vvi-miR156e	LOC_Os11g30370.1	OsSPL19 - SBP-box gene family member, expressed
142	vvi-miR156e	LOC_Os09g32944.1	OsSPL18 - SBP-box gene family member, expressed
143	vvi-miR156e	LOC_Os09g31438.1	OsSPL17 - SBP-box gene family member, expressed
144	vvi-miR156e	LOC_Os02g07780.1	OsSPL4 - SBP-box gene family member, expressed
145	vvi-miR156e	LOC_Os08g41940.1	OsSPL16 - SBP-box gene family member, expressed
146	vvi-miR156e	LOC_Os08g39890.1	OsSPL14 - SBP-box gene family member, expressed
147	vvi-miR156e	LOC_Os01g69830.1	OsSPL2 - SBP-box gene family member, expressed
148	vvi-miR156e	LOC_Os02g07780.2	OsSPL4 - SBP-box gene family member, expressed
149	vvi-miR156e	LOC_Os08g30380.1	expressed protein
150	vvi-miR156e	LOC_Os07g32170.2	OsSPL13 - SBP-box gene family member, expressed
151	vvi-miR156e	LOC_Os07g32170.1	OsSPL13 - SBP-box gene family member, expressed
152	vvi-miR156e	LOC_Os02g04680.2	OsSPL3 - SBP-box gene family member, expressed
153	vvi-miR156e	LOC_Os02g04680.1	OsSPL3 - SBP-box gene family member, expressed
154	zma-miR159e	LOC_Os01g12700.1	MYB family transcription factor, putative
155	zma-miR159e	LOC_Os05g41166.1	MYB family transcription factor, putative, expressed
156	zma-miR159e	LOC_Os03g38210.1	MYB family transcription factor, putative, expressed
157	zma-miR159e	LOC_Os01g11430.1	expressed protein
158	zma-miR159e	LOC_Os06g25540.1	expressed protein
159	zma-miR159e	LOC_Os09g32430.1	expressed protein
