# Supplementary material for: Microarray and Degradome Sequencing Reveal MicroRNA Differential Expression Profiles and Their Targets in Pinellia pedatisecta
Source: PLoS One. 2013 Sep 25;8(9):e75978. doi: 10.1371/journal.pone.0075978 (PMC3783389; doi:10.1371/journal.pone.0075978)
Supplement: Table S2 — GO (Gene Ontology) term enrichment analysis of the targets of differentially expressed miRNA. (XLS) [file pone.0075978.s002.xls]

## Sheet: sheet1
GO_acc	term_type	Term	query-item	query-total	bg-item	bg-total	p-value	FDR	Entries
GO:0007275	biological_process	multicellular organismal development	40	69	3543	34296	8.9e-15	1.3e-12	// LOC_Os11g30370.1 // LOC_Os01g59660.3 // LOC_Os01g59660.2 // LOC_Os01g59660.1 // LOC_Os01g59660.4 // LOC_Os03g51970.1 // LOC_Os02g04680.1 // LOC_Os02g04680.2 // LOC_Os08g41940.1 // LOC_Os07g32170.1 // LOC_Os02g45070.1 // LOC_Os02g45070.2 // LOC_Os12g29980.1 // LOC_Os12g29980.2 // LOC_Os08g39890.1 // LOC_Os03g38210.1 // LOC_Os12g41860.1 // LOC_Os02g07780.1 // LOC_Os02g07780.2 // LOC_Os06g02560.3…
GO:0032501	biological_process	multicellular organismal process	40	69	3619	34296	1.7e-14	1.3e-12	// LOC_Os11g30370.1 // LOC_Os01g59660.3 // LOC_Os01g59660.2 // LOC_Os01g59660.1 // LOC_Os01g59660.4 // LOC_Os03g51970.1 // LOC_Os02g04680.1 // LOC_Os02g04680.2 // LOC_Os08g41940.1 // LOC_Os07g32170.1 // LOC_Os02g45070.1 // LOC_Os02g45070.2 // LOC_Os12g29980.1 // LOC_Os12g29980.2 // LOC_Os08g39890.1 // LOC_Os03g38210.1 // LOC_Os12g41860.1 // LOC_Os02g07780.1 // LOC_Os02g07780.2 // LOC_Os06g02560.3…
GO:0032502	biological_process	developmental process	40	69	3791	34296	6.7e-14	3.5e-12	// LOC_Os11g30370.1 // LOC_Os01g59660.3 // LOC_Os01g59660.2 // LOC_Os01g59660.1 // LOC_Os01g59660.4 // LOC_Os03g51970.1 // LOC_Os02g04680.1 // LOC_Os02g04680.2 // LOC_Os08g41940.1 // LOC_Os07g32170.1 // LOC_Os02g45070.1 // LOC_Os02g45070.2 // LOC_Os12g29980.1 // LOC_Os12g29980.2 // LOC_Os08g39890.1 // LOC_Os03g38210.1 // LOC_Os12g41860.1 // LOC_Os02g07780.1 // LOC_Os02g07780.2 // LOC_Os06g02560.3…
GO:0030154	biological_process	cell differentiation	15	69	710	34296	1.4e-10	3.7e-09	// LOC_Os02g45070.1 // LOC_Os02g45070.2 // LOC_Os01g59660.3 // LOC_Os01g59660.2 // LOC_Os01g59660.1 // LOC_Os03g38210.1 // LOC_Os03g01890.1 // LOC_Os01g59660.4 // LOC_Os03g21380.1 // LOC_Os05g41166.1 // LOC_Os06g40330.1 // LOC_Os10g33960.1 // LOC_Os10g33960.2 // LOC_Os04g47870.1 // LOC_Os04g47870.2
GO:0048869	biological_process	cellular developmental process	15	69	710	34296	1.4e-10	3.7e-09	// LOC_Os02g45070.1 // LOC_Os02g45070.2 // LOC_Os01g59660.3 // LOC_Os01g59660.2 // LOC_Os01g59660.1 // LOC_Os03g38210.1 // LOC_Os03g01890.1 // LOC_Os01g59660.4 // LOC_Os03g21380.1 // LOC_Os05g41166.1 // LOC_Os06g40330.1 // LOC_Os10g33960.1 // LOC_Os10g33960.2 // LOC_Os04g47870.1 // LOC_Os04g47870.2
GO:0048856	biological_process	anatomical structure development	22	69	1665	34296	1.2e-10	3.7e-09	// LOC_Os11g30370.1 // LOC_Os02g04680.1 // LOC_Os02g04680.2 // LOC_Os08g41940.1 // LOC_Os02g45070.1 // LOC_Os02g45070.2 // LOC_Os08g39890.1 // LOC_Os03g38210.1 // LOC_Os12g41860.1 // LOC_Os02g07780.1 // LOC_Os02g07780.2 // LOC_Os06g45310.1 // LOC_Os10g33960.2 // LOC_Os10g33960.1 // LOC_Os09g32944.1 // LOC_Os01g69830.1 // LOC_Os04g47870.1 // LOC_Os04g47870.2 // LOC_Os03g43930.1 // LOC_Os09g31438.1…
GO:0000003	biological_process	reproduction	23	69	1965	34296	5e-10	1.1e-08	// LOC_Os11g30370.1 // LOC_Os01g59660.3 // LOC_Os01g59660.2 // LOC_Os01g59660.1 // LOC_Os01g59660.4 // LOC_Os02g04680.1 // LOC_Os02g04680.2 // LOC_Os08g41940.1 // LOC_Os02g45070.1 // LOC_Os02g45070.2 // LOC_Os08g39890.1 // LOC_Os03g38210.1 // LOC_Os12g41860.1 // LOC_Os02g07780.1 // LOC_Os02g07780.2 // LOC_Os05g41166.1 // LOC_Os09g32944.1 // LOC_Os06g40330.1 // LOC_Os01g69830.1 // LOC_Os04g47870.1…
GO:0009908	biological_process	flower development	12	69	662	34296	4.1e-08	7.1e-07	// LOC_Os11g30370.1 // LOC_Os09g31438.1 // LOC_Os12g41860.1 // LOC_Os08g39890.1 // LOC_Os02g04680.1 // LOC_Os02g04680.2 // LOC_Os08g41940.1 // LOC_Os09g32944.1 // LOC_Os02g07780.1 // LOC_Os02g07780.2 // LOC_Os01g69830.1 // LOC_Os03g43930.1
GO:0048608	biological_process	reproductive structure development	12	69	668	34296	4.6e-08	7.1e-07	// LOC_Os11g30370.1 // LOC_Os09g31438.1 // LOC_Os12g41860.1 // LOC_Os08g39890.1 // LOC_Os02g04680.1 // LOC_Os02g04680.2 // LOC_Os08g41940.1 // LOC_Os09g32944.1 // LOC_Os02g07780.1 // LOC_Os02g07780.2 // LOC_Os01g69830.1 // LOC_Os03g43930.1
GO:0003006	biological_process	reproductive developmental process	12	69	668	34296	4.6e-08	7.1e-07	// LOC_Os11g30370.1 // LOC_Os09g31438.1 // LOC_Os12g41860.1 // LOC_Os08g39890.1 // LOC_Os02g04680.1 // LOC_Os02g04680.2 // LOC_Os08g41940.1 // LOC_Os09g32944.1 // LOC_Os02g07780.1 // LOC_Os02g07780.2 // LOC_Os01g69830.1 // LOC_Os03g43930.1
GO:0022414	biological_process	reproductive process	13	69	985	34296	4.4e-07	6.2e-06	// LOC_Os11g30370.1 // LOC_Os09g31438.1 // LOC_Os12g41860.1 // LOC_Os08g39890.1 // LOC_Os03g38210.1 // LOC_Os02g04680.1 // LOC_Os02g04680.2 // LOC_Os08g41940.1 // LOC_Os09g32944.1 // LOC_Os02g07780.1 // LOC_Os02g07780.2 // LOC_Os01g69830.1 // LOC_Os03g43930.1
GO:0009653	biological_process	anatomical structure morphogenesis	13	69	1141	34296	2.1e-06	2.8e-05	// LOC_Os06g45310.1 // LOC_Os02g45070.1 // LOC_Os02g45070.2 // LOC_Os10g33960.2 // LOC_Os08g39890.1 // LOC_Os03g38210.1 // LOC_Os10g33960.1 // LOC_Os03g21380.1 // LOC_Os12g41860.1 // LOC_Os03g01890.1 // LOC_Os04g47870.1 // LOC_Os04g47870.2 // LOC_Os03g43930.1
GO:0009791	biological_process	post-embryonic development	17	69	2033	34296	4.8e-06	5.7e-05	// LOC_Os02g45070.1 // LOC_Os11g30370.1 // LOC_Os09g31438.1 // LOC_Os12g41860.1 // LOC_Os08g39890.1 // LOC_Os02g45070.2 // LOC_Os02g04680.1 // LOC_Os02g04680.2 // LOC_Os08g41940.1 // LOC_Os09g32944.1 // LOC_Os02g07780.1 // LOC_Os02g07780.2 // LOC_Os03g43930.1 // LOC_Os01g69830.1 // LOC_Os04g47870.1 // LOC_Os04g47870.2 // LOC_Os07g32170.1
GO:0008219	biological_process	cell death	7	69	478	34296	8.6e-05	0.00089	// LOC_Os01g59660.3 // LOC_Os01g59660.2 // LOC_Os01g59660.1 // LOC_Os01g59660.4 // LOC_Os01g12700.1 // LOC_Os05g41166.1 // LOC_Os06g40330.1
GO:0016265	biological_process	death	7	69	478	34296	8.6e-05	0.00089	// LOC_Os01g59660.3 // LOC_Os01g59660.2 // LOC_Os01g59660.1 // LOC_Os01g59660.4 // LOC_Os01g12700.1 // LOC_Os05g41166.1 // LOC_Os06g40330.1
GO:0006807	biological_process	nitrogen compound metabolic process	27	69	5399	34296	0.00014	0.0013	// LOC_Os11g30370.1 // LOC_Os01g59660.3 // LOC_Os01g59660.2 // LOC_Os01g59660.1 // LOC_Os01g59660.4 // LOC_Os02g04680.1 // LOC_Os02g04680.2 // LOC_Os08g41940.1 // LOC_Os07g32170.1 // LOC_Os08g39890.1 // LOC_Os03g38210.1 // LOC_Os01g12700.1 // LOC_Os12g41860.1 // LOC_Os02g07780.1 // LOC_Os04g58020.1 // LOC_Os06g45310.1 // LOC_Os10g33960.2 // LOC_Os10g33960.1 // LOC_Os05g41166.1 // LOC_Os09g32944.1…
GO:0006139	biological_process	nucleobase, nucleoside, nucleotide and nucleic acid metabolic process	27	69	5399	34296	0.00014	0.0013	// LOC_Os11g30370.1 // LOC_Os01g59660.3 // LOC_Os01g59660.2 // LOC_Os01g59660.1 // LOC_Os01g59660.4 // LOC_Os02g04680.1 // LOC_Os02g04680.2 // LOC_Os08g41940.1 // LOC_Os07g32170.1 // LOC_Os08g39890.1 // LOC_Os03g38210.1 // LOC_Os01g12700.1 // LOC_Os12g41860.1 // LOC_Os02g07780.1 // LOC_Os04g58020.1 // LOC_Os06g45310.1 // LOC_Os10g33960.2 // LOC_Os10g33960.1 // LOC_Os05g41166.1 // LOC_Os09g32944.1…
GO:0009058	biological_process	biosynthetic process	31	69	7335	34296	0.00078	0.0067	// LOC_Os11g30370.1 // LOC_Os01g59660.3 // LOC_Os01g59660.2 // LOC_Os01g59660.1 // LOC_Os11g48060.1 // LOC_Os01g59660.4 // LOC_Os02g04680.1 // LOC_Os02g04680.2 // LOC_Os08g41940.1 // LOC_Os05g38420.1 // LOC_Os07g32170.1 // LOC_Os08g39890.1 // LOC_Os03g38210.1 // LOC_Os01g12700.1 // LOC_Os12g41860.1 // LOC_Os02g07780.1 // LOC_Os02g07780.2 // LOC_Os06g45310.1 // LOC_Os10g33960.2 // LOC_Os10g33960.1…
GO:0040007	biological_process	growth	7	69	736	34296	0.0011	0.009	// LOC_Os01g59660.3 // LOC_Os01g59660.2 // LOC_Os01g59660.1 // LOC_Os03g38210.1 // LOC_Os01g59660.4 // LOC_Os05g41166.1 // LOC_Os06g40330.1
GO:0019748	biological_process	secondary metabolic process	6	69	583	34296	0.0016	0.013	// LOC_Os01g44330.1 // LOC_Os11g48060.1 // LOC_Os01g62490.1 // LOC_Os01g63200.1 // LOC_Os05g38410.1 // LOC_Os05g38420.1
GO:0009719	biological_process	response to endogenous stimulus	11	69	2015	34296	0.0046	0.034	// LOC_Os02g45070.1 // LOC_Os02g45070.2 // LOC_Os01g59660.3 // LOC_Os01g59660.2 // LOC_Os01g59660.1 // LOC_Os01g59660.4 // LOC_Os01g12700.1 // LOC_Os05g41166.1 // LOC_Os06g40330.1 // LOC_Os04g47870.1 // LOC_Os04g47870.2
GO:0050789	biological_process	regulation of biological process	11	69	2132	34296	0.0068	0.048	// LOC_Os02g45070.1 // LOC_Os02g45070.2 // LOC_Os01g59660.3 // LOC_Os01g59660.2 // LOC_Os01g59660.1 // LOC_Os01g59660.4 // LOC_Os01g12700.1 // LOC_Os05g41166.1 // LOC_Os06g40330.1 // LOC_Os04g47870.1 // LOC_Os04g47870.2
GO:0030528	molecular_function	transcription regulator activity	26	69	2374	34296	2e-10	3.4e-09	// LOC_Os11g30370.1 // LOC_Os01g59660.3 // LOC_Os01g59660.2 // LOC_Os01g59660.1 // LOC_Os01g59660.4 // LOC_Os02g04680.1 // LOC_Os02g04680.2 // LOC_Os08g41940.1 // LOC_Os07g32170.1 // LOC_Os08g39890.1 // LOC_Os03g38210.1 // LOC_Os01g12700.1 // LOC_Os12g41860.1 // LOC_Os02g07780.1 // LOC_Os04g58020.1 // LOC_Os06g45310.1 // LOC_Os10g33960.2 // LOC_Os10g33960.1 // LOC_Os05g41166.1 // LOC_Os09g32944.1…
GO:0003700	molecular_function	transcription factor activity	26	69	2374	34296	2e-10	3.4e-09	// LOC_Os11g30370.1 // LOC_Os01g59660.3 // LOC_Os01g59660.2 // LOC_Os01g59660.1 // LOC_Os01g59660.4 // LOC_Os02g04680.1 // LOC_Os02g04680.2 // LOC_Os08g41940.1 // LOC_Os07g32170.1 // LOC_Os08g39890.1 // LOC_Os03g38210.1 // LOC_Os01g12700.1 // LOC_Os12g41860.1 // LOC_Os02g07780.1 // LOC_Os04g58020.1 // LOC_Os06g45310.1 // LOC_Os10g33960.2 // LOC_Os10g33960.1 // LOC_Os05g41166.1 // LOC_Os09g32944.1…
GO:0003676	molecular_function	nucleic acid binding	33	69	4645	34296	4.4e-08	4.9e-07	// LOC_Os11g30370.1 // LOC_Os01g59660.3 // LOC_Os01g59660.2 // LOC_Os01g59660.1 // LOC_Os01g59660.4 // LOC_Os02g04680.1 // LOC_Os02g04680.2 // LOC_Os08g41940.1 // LOC_Os07g32170.1 // LOC_Os10g26730.1 // LOC_Os02g45070.1 // LOC_Os02g45070.2 // LOC_Os10g26730.2 // LOC_Os08g39890.1 // LOC_Os03g38210.1 // LOC_Os01g12700.1 // LOC_Os12g41860.1 // LOC_Os02g07780.1 // LOC_Os02g07780.2 // LOC_Os03g43930.1…
GO:0003677	molecular_function	DNA binding	26	69	3291	34296	1.1e-07	8.8e-07	// LOC_Os11g30370.1 // LOC_Os01g59660.3 // LOC_Os01g59660.2 // LOC_Os01g59660.1 // LOC_Os01g59660.4 // LOC_Os02g04680.1 // LOC_Os02g04680.2 // LOC_Os08g41940.1 // LOC_Os07g32170.1 // LOC_Os08g39890.1 // LOC_Os03g38210.1 // LOC_Os01g12700.1 // LOC_Os12g41860.1 // LOC_Os02g07780.1 // LOC_Os04g58020.1 // LOC_Os06g45310.1 // LOC_Os10g33960.2 // LOC_Os10g33960.1 // LOC_Os05g41166.1 // LOC_Os09g32944.1…
GO:0016788	molecular_function	hydrolase activity, acting on ester bonds	6	69	258	34296	2.1e-05	0.00012	// LOC_Os10g26730.1 // LOC_Os02g45070.1 // LOC_Os02g45070.2 // LOC_Os10g26730.2 // LOC_Os04g47870.1 // LOC_Os04g47870.2
GO:0004518	molecular_function	nuclease activity	6	69	258	34296	2.1e-05	0.00012	// LOC_Os10g26730.1 // LOC_Os02g45070.1 // LOC_Os02g45070.2 // LOC_Os10g26730.2 // LOC_Os04g47870.1 // LOC_Os04g47870.2
GO:0005634	cellular_component	nucleus	42	69	4212	34296	1.2e-13	5.4e-12	// LOC_Os11g30370.1 // LOC_Os01g59660.3 // LOC_Os01g59660.2 // LOC_Os01g59660.1 // LOC_Os01g59660.4 // LOC_Os03g51970.1 // LOC_Os02g04680.1 // LOC_Os02g04680.2 // LOC_Os08g41940.1 // LOC_Os07g32170.1 // LOC_Os02g45070.1 // LOC_Os02g45070.2 // LOC_Os12g29980.1 // LOC_Os12g29980.2 // LOC_Os08g39890.1 // LOC_Os01g12700.1 // LOC_Os12g41860.1 // LOC_Os02g07780.1 // LOC_Os02g07780.2 // LOC_Os06g02560.3…
GO:0043227	cellular_component	membrane-bounded organelle	47	69	11878	34296	0.00035	0.0052	// LOC_Os11g30370.1 // LOC_Os01g59660.3 // LOC_Os01g59660.2 // LOC_Os01g59660.1 // LOC_Os01g59660.4 // LOC_Os03g51970.1 // LOC_Os02g04680.1 // LOC_Os02g04680.2 // LOC_Os08g41940.1 // LOC_Os03g13380.1 // LOC_Os07g32170.1 // LOC_Os02g45070.1 // LOC_Os02g45070.2 // LOC_Os12g29980.1 // LOC_Os01g11010.1 // LOC_Os12g29980.2 // LOC_Os08g39890.1 // LOC_Os02g53690.1 // LOC_Os01g12700.1 // LOC_Os12g41860.1…
GO:0043231	cellular_component	intracellular membrane-bounded organelle	47	69	11878	34296	0.00035	0.0052	// LOC_Os11g30370.1 // LOC_Os01g59660.3 // LOC_Os01g59660.2 // LOC_Os01g59660.1 // LOC_Os01g59660.4 // LOC_Os03g51970.1 // LOC_Os02g04680.1 // LOC_Os02g04680.2 // LOC_Os08g41940.1 // LOC_Os03g13380.1 // LOC_Os07g32170.1 // LOC_Os02g45070.1 // LOC_Os02g45070.2 // LOC_Os12g29980.1 // LOC_Os01g11010.1 // LOC_Os12g29980.2 // LOC_Os08g39890.1 // LOC_Os02g53690.1 // LOC_Os01g12700.1 // LOC_Os12g41860.1…
GO:0043229	cellular_component	intracellular organelle	47	69	12251	34296	0.0006	0.0055	// LOC_Os11g30370.1 // LOC_Os01g59660.3 // LOC_Os01g59660.2 // LOC_Os01g59660.1 // LOC_Os01g59660.4 // LOC_Os03g51970.1 // LOC_Os02g04680.1 // LOC_Os02g04680.2 // LOC_Os08g41940.1 // LOC_Os03g13380.1 // LOC_Os07g32170.1 // LOC_Os02g45070.1 // LOC_Os02g45070.2 // LOC_Os12g29980.1 // LOC_Os01g11010.1 // LOC_Os12g29980.2 // LOC_Os08g39890.1 // LOC_Os02g53690.1 // LOC_Os01g12700.1 // LOC_Os12g41860.1…
GO:0043226	cellular_component	organelle	47	69	12251	34296	0.0006	0.0055	// LOC_Os11g30370.1 // LOC_Os01g59660.3 // LOC_Os01g59660.2 // LOC_Os01g59660.1 // LOC_Os01g59660.4 // LOC_Os03g51970.1 // LOC_Os02g04680.1 // LOC_Os02g04680.2 // LOC_Os08g41940.1 // LOC_Os03g13380.1 // LOC_Os07g32170.1 // LOC_Os02g45070.1 // LOC_Os02g45070.2 // LOC_Os12g29980.1 // LOC_Os01g11010.1 // LOC_Os12g29980.2 // LOC_Os08g39890.1 // LOC_Os02g53690.1 // LOC_Os01g12700.1 // LOC_Os12g41860.1…
GO:0005576	cellular_component	extracellular region	7	69	730	34296	0.001	0.0079	// LOC_Os11g48060.1 // LOC_Os01g62600.1 // LOC_Os01g44330.1 // LOC_Os01g62490.1 // LOC_Os01g63200.1 // LOC_Os05g38410.1 // LOC_Os05g38420.1
GO:0044424	cellular_component	intracellular part	47	69	14514	34296	0.0085	0.048	// LOC_Os11g30370.1 // LOC_Os01g59660.3 // LOC_Os01g59660.2 // LOC_Os01g59660.1 // LOC_Os01g59660.4 // LOC_Os03g51970.1 // LOC_Os02g04680.1 // LOC_Os02g04680.2 // LOC_Os08g41940.1 // LOC_Os03g13380.1 // LOC_Os07g32170.1 // LOC_Os02g45070.1 // LOC_Os02g45070.2 // LOC_Os12g29980.1 // LOC_Os01g11010.1 // LOC_Os12g29980.2 // LOC_Os08g39890.1 // LOC_Os02g53690.1 // LOC_Os01g12700.1 // LOC_Os12g41860.1…
GO:0005622	cellular_component	intracellular	49	69	15144	34296	0.0078	0.048	// LOC_Os11g30370.1 // LOC_Os01g59660.3 // LOC_Os01g59660.2 // LOC_Os01g59660.1 // LOC_Os01g59660.4 // LOC_Os03g51970.1 // LOC_Os02g04680.1 // LOC_Os02g04680.2 // LOC_Os08g41940.1 // LOC_Os03g13380.1 // LOC_Os07g32170.1 // LOC_Os10g26730.1 // LOC_Os02g45070.1 // LOC_Os02g45070.2 // LOC_Os10g26730.2 // LOC_Os12g29980.1 // LOC_Os01g11010.1 // LOC_Os12g29980.2 // LOC_Os08g39890.1 // LOC_Os02g53690.1…
