# Supplementary material for: Microarray and Degradome Sequencing Reveal MicroRNA Differential Expression Profiles and Their Targets in Pinellia pedatisecta
Source: PLoS One. 2013 Sep 25;8(9):e75978. doi: 10.1371/journal.pone.0075978 (PMC3783389; doi:10.1371/journal.pone.0075978)
Supplement: Table S3 — Primer sequences used for qRT-PCR. We thank Nannan Yin, Yu Wang and Bing Lin for recruitment and experimental logistics, Chao Fang and PenG Wu for technical assistance. (XLS) [file pone.0075978.s003.xls]

## Sheet: Info
No.	Assay name	Gene Bank/miRbase (V16.0) Acess No.	Sequence(5' to 3')	Length (nt)	RT primer(5' to 3')	Length (nt)	Forward Primer(5' to 3')	Length (nt)	Reversed Primer(5' to 3')	Length (nt)	PCR product Length (bp)
1	ptc-miR159f	MIMAT0001906	AUUGGAGUGAAGGGAGCUCGA	21	GTCGTATCCAGTGCAGGGTCCGAGGTATTCGCACTGGATACGACTCGAGC	50	CGCGGATTGGAGTGAAGG	18	CAGTGCAGGGTCCGAGGTATT	21	62
2	ptc-miR397b	MIMAT0002039	CCAUUGAGUGCAGCGUUGAUG	21	GTCGTATCCAGTGCAGGGTCCGAGGTATTCGCACTGGATACGACCATCAA	50	GCCCATTGAGTGCAGCGTT	19	CCAGTGCAGGGTCCGAGGTAT	21	60
3	ppt-miR894	MIMAT0004365	CGUUUCACGUCGGGUUCACC	20	GTCGTATCCAGTGCAGGGTCCGAGGTATTCGCACTGGATACGACGGTGAA	50	GGCGTTTCACGTCGGGTT	18	CAGTGCAGGGTCCGAGGTATT	21	58
4	aqc-miR535	MIMAT0012594	UGACAACGAGAGAGAGCACGCG	22	GTCGTATCCAGTGCAGGGTCCGAGGTATTCGCACTGGATACGACCGCGTG	50	CGCGGTGACAACGAGAGA	18	AGTGCAGGGTCCGAGGTATT	20	62
5	aly-miR156g	MIMAT0017409,MIMAT0001012,MIMAT0005213	CGACAGAAGAGAGUGAGCAC	20	GTCGTATCCAGTGCAGGGTCCGAGGTATTCGCACTGGATACGACGTGCTC	50	CGCGGCGACAGAAGAGA	17	CAGTGCAGGGTCCGAGGTAT	20	62
6	osa-miR528	MIMAT0002884,MIMAT0014048,MIMAT0014028,MIMAT0014029	UGGAAGGGGCAUGCAGAGGAG	21	GTCGTATCCAGTGCAGGGTCCGAGGTATTCGCACTGGATACGACCTCCTC	50	GCGGTGGAAGGGGCATG	17	CCAGTGCAGGGTCCGAGGTAT	21	62
7	gma-miR396e	MIMAT0018345	UUCCACAGCUUUCUUGAACUGU	22	GTCGTATCCAGTGCAGGGTCCGAGGTATTCGCACTGGATACGACACAGTT	50	GCGGTTCCACAGCTTTCTTGA	21	CAGTGCAGGGTCCGAGGTATT	21	63
Control	P5.8S	AF469037.1					GATGAAGAACGTAGCGAAATG	21	TCGATGGTTCACGGGATT	18
